# Supplementary material for: Synteny mapping between common bean and soybean reveals extensive blocks of shared loci
Source: BMC Genomics. 2010 Mar 18;11:184. doi: 10.1186/1471-2164-11-184 (PMC2851600; doi:10.1186/1471-2164-11-184)
Supplement: Additional file 1 — Electronically mapped common bean loci based on synteny to the soybean genome sequence. List of P. vulgaris loci which met the following selection criteria for electronic mapping: e-value less than 1 × 10-30, hits to two soybean chromosomes, query length greater than 149 nt, and soybean position for the end of one soybean locus and the beginning of the next locus was less than 50 nt. [file 1471-2164-11-184-S1.XLS]

## Sheet: Electronically mapped Pv seqs
Query	Gm_chromosome_hit1	Hit1_Start	Hit1_End	Hit1_Length	%Identity_Hit1	Score_Hit1	eValue_Hit1	Query_Start_Against_Hit1	Query_End_Against_Hit1	Query_Length	Gm_chromosome_hit2	Hit2_Start	Hit2_End	Hit2_Length	%Identity_Hit2	Score_Hit2	eValue_Hit2	Query_Start_Against_Hit2	Query_End_Against_Hit2	Query_Length
PV_GBa0086F18-3'-EI475877	Gm01	27658	27951	55915595	82.9932	89	4e-42	332	620	693	Gm03	54699	55065	47781076	82.5613	106	3e-52	332	693	693
Pvcon8597	Gm01	137222	137782	55915595	87.344	274	1e-152	52	605	1118	Gm14	58101	58663	49711204	89.698	330	0	52	605	1118
Pvcon7273	Gm01	193004	193321	55915595	88.3648	166	6e-88	525	841	940	Gm08	46348426	46348709	46995532	88.4211	144	7e-75	525	804	940
Pvcon7674	Gm01	261051	261192	55915595	92.2535	98	1e-47	4	145	445	Gm08	46296696	46296837	46995532	92.2535	98	1e-47	4	145	445
PV_GBa0015J20-5'-EI425598	Gm01	267395	267608	55915595	93.9252	162	1e-85	363	576	803	Gm08	46290162	46290378	46995532	94.47	169	8e-90	363	579	803
Pvcon4311	Gm01	271693	272035	55915595	83.9437	134	1e-68	620	974	1374	Gm07	15408517	15408859	44683157	83.662	130	2e-66	624	978	1374
PV_GBa0115G14-5'-EI496928	Gm01	294478	294897	55915595	91.4286	274	1e-152	342	758	758	Gm07	15381551	15381977	44683157	91.8033	285	1e-159	326	749	758
Pvcon4186	Gm01	305250	305832	55915595	92.6244	409	0	117	696	1424	Gm07	15361974	15362556	44683157	93.1389	421	0	117	696	1424
PV_GBa0025N04-3'-EI433134	Gm01	305922	306287	55915595	83.0601	101	2e-49	1	353	695	Gm07	15361487	15361862	44683157	82.1809	98	2e-47	23	378	695
PV_GBa0009J13-5'-EI421208	Gm01	319090	319619	55915595	84.9057	210	1e-114	336	865	866	Gm07	15346268	15346797	44683157	84.717	206	1e-112	336	865	866
FD794327-Single	Gm01	336284	336712	55915595	86.014	189	1e-102	18	446	496	Gm07	15325255	15325683	44683157	88.1119	225	1e-123	18	446	496
Pvcon4397	Gm01	340651	340832	55915595	97.2527	162	1e-85	234	415	895	Gm07	15320815	15320996	44683157	95.6044	150	2e-78	234	415	895
Pvcon2997	Gm01	347633	347782	55915595	97.3333	134	9e-69	380	529	1202	Gm07	15302294	15302443	44683157	96.6667	130	2e-66	380	529	1202
Pvcon3904	Gm01	370222	370323	55915595	96.0784	86	2e-40	96	197	553	Gm07	15281791	15281895	44683157	95.2381	85	7e-40	93	197	553
PV_GBa0111M05-5'-EI494362	Gm01	374897	375143	55915595	89.1129	136	4e-70	538	785	845	Gm07	15277245	15277435	44683157	92.6702	135	2e-69	612	802	845
Pvcon2825	Gm01	380206	381655	55915595	90.3648	889	0	76	1525	1634	Gm07	15263612	15265053	44683157	88.8583	807	0	76	1525	1634
Pvcon7142	Gm01	382122	382612	55915595	84.3058	169	1e-89	685	1168	1168	Gm07	15261498	15261708	44683157	94.7867	167	2e-88	41	251	1168
CV540706-Single	Gm01	396166	396277	55915595	90.1786	68	3e-30	13	124	196	Gm07	15247742	15247876	44683157	89.6296	79	9e-37	13	147	196
Pvcon1375	Gm01	397578	397986	55915595	86.618	170	3e-90	945	1343	1344	Gm07	15245597	15245814	44683157	93.578	162	2e-85	945	1162	1344
PV_GBa0093L04-5'-EI481162	Gm01	400217	400375	55915595	91.3043	102	7e-50	17	177	758	Gm07	15243111	15243369	44683157	83.8951	97	7e-47	17	274	758
CV536953-Single	Gm01	417270	417430	55915595	89.441	93	2e-44	323	483	733	Gm07	15211083	15211243	44683157	90.6832	101	3e-49	323	483	733
Pvcon7554	Gm01	419193	419332	55915595	92.8571	100	4e-49	104	243	313	Gm07	15199501	15199640	44683157	92.8571	100	4e-49	104	243	313
PV_GBa0091O20-5'-EI479840	Gm01	420624	421048	55915595	89.0951	238	1e-131	17	443	786	Gm07	15197814	15198238	44683157	90.2552	258	1e-143	17	443	786
CV541325-Single	Gm01	422181	422702	55915595	86.4407	233	1e-128	56	580	580	Gm07	15196193	15196473	44683157	84.8592	108	1e-53	300	580	580
FG228689-Single	Gm01	429611	429718	55915595	92.5926	76	1e-34	39	146	415	Gm07	15181047	15181154	44683157	95.3704	88	8e-42	39	146	415
Pvcon1387	Gm01	430178	430603	55915595	90.8879	256	1e-142	153	578	602	Gm07	15180106	15180535	44683157	91.4153	275	1e-153	153	582	602
PV_GBa0100M20-3'-EI486363	Gm01	431146	431620	55915595	88.6316	259	1e-143	166	640	796	Gm07	15178899	15179499	44683157	89.3511	345	0	196	796	796
Pvcon6472	Gm01	436373	436488	55915595	93.9655	88	2e-41	545	660	737	Gm07	15173169	15173284	44683157	96.5517	100	1e-48	545	660	737
PV_GBa0113D03-3'-EI495338	Gm01	447930	448681	55915595	90.2926	456	0	1	746	878	Gm07	15142972	15143731	44683157	90.3947	464	0	1	754	878
PV_GBa0043F20-3'-EI445751	Gm01	449419	449763	55915595	82.5714	89	3e-42	169	510	542	Gm07	15141688	15142224	44683157	79.7048	90	7e-43	2	510	542
PV_GBa0021M20-5'-EI430156	Gm01	450746	450909	55915595	92.6829	116	3e-58	47	210	846	Gm07	15140705	15140871	44683157	91.018	107	8e-53	48	214	846
Pvcon5363	Gm01	513365	513614	55915595	92	170	1e-90	1	250	423	Gm07	14975095	14975344	44683157	92	170	1e-90	1	250	423
Pvcon5640	Gm01	514064	514371	55915595	91.5584	204	1e-110	1	308	1349	Gm07	14975789	14976096	44683157	91.8831	208	1e-113	1	308	1349
Pvcon7358	Gm01	518550	518689	55915595	95.7143	116	2e-58	308	447	561	Gm07	14981530	14981669	44683157	95.7143	116	2e-58	308	447	561
Pvcon1967	Gm01	524993	525257	55915595	93.5849	197	1e-106	1056	1320	1927	Gm07	14992527	14992791	44683157	93.5849	197	1e-106	1056	1320	1927
PV_GBa0031P09-3'-EI437529	Gm01	526822	526990	55915595	92.8994	121	3e-61	362	530	741	Gm07	14994440	14994592	44683157	92.1569	105	1e-51	378	530	741
PV_GBa0091O20-3'-EI479841	Gm01	543742	543970	55915595	91.2863	140	1e-72	323	562	754	Gm07	15013175	15013392	44683157	90.991	131	3e-67	346	562	754
FE899386-Single	Gm01	548345	548628	55915595	86.755	145	1e-75	123	424	651	Gm07	15017528	15017804	44683157	87.4576	150	1e-78	123	417	651
PV_GBa0064P19-5'-EI461381	Gm01	549085	549247	55915595	90.2439	88	6e-42	1	162	294	Gm07	15018303	15018455	44683157	88.961	72	2e-32	14	162	294
PV_GBa0120D20-3'-EI500500	Gm01	559815	560044	55915595	90.8696	138	2e-71	78	305	726	Gm07	14958742	14958960	44683157	85.9031	89	4e-42	81	305	726
PV_GBa0063G20-5'-EI460219	Gm01	560439	561106	55915595	93.8623	504	0	1	668	668	Gm07	14957652	14958331	44683157	90.5882	421	0	1	668	668
Pvcon6650	Gm01	562631	562849	55915595	88.1279	115	1e-57	404	617	693	Gm07	14955578	14955784	44683157	88.8889	115	1e-57	194	400	693
PV_GBa0085P05-5'-EI475606	Gm01	567671	568204	55915595	89.7004	312	1e-175	1	531	531	Gm07	14948323	14948854	44683157	89.8496	314	1e-176	3	531	531
Pvcon2839	Gm01	586335	586714	55915595	89.2105	207	1e-112	387	760	962	Gm07	14915064	14915442	44683157	88.9182	201	1e-109	387	760	962
Pvcon7306	Gm01	591293	591817	55915595	85.9232	221	1e-120	1	542	1192	Gm10	21361338	21361586	50969635	93.1727	177	2e-94	295	542	1192
PV_GBa0045P08-5'-EI447680	Gm01	591969	592273	55915595	89.8693	178	3e-95	331	636	654	Gm10	21362219	21362537	50969635	90.3125	192	1e-103	331	650	654
PV_GBa0059J20-3'-EI457500	Gm01	596126	596363	55915595	86.5306	106	3e-52	349	592	680	Gm10	21364881	21365022	50969635	88.8112	75	8e-34	349	491	680
Pvcon4115	Gm01	599279	599539	55915595	88.8889	149	5e-78	266	517	579	Gm07	14911154	14911412	44683157	88.0309	139	4e-72	268	517	579
Pvcon625	Gm01	608671	608842	55915595	91.8605	116	6e-58	281	452	1454	Gm07	14904635	14904806	44683157	93.0233	124	1e-62	281	452	1454
PV_GBa0062G19-3'-EI459495	Gm01	617647	617886	55915595	90.4167	137	3e-71	1	236	282	Gm07	14888311	14888566	44683157	90.2344	145	5e-76	1	252	282
Pvcon4062	Gm01	635751	635883	55915595	94.7368	105	2e-51	39	171	1066	Gm07	14856175	14856307	44683157	95.4887	109	7e-54	39	171	1066
Pvcon8452	Gm01	643605	643880	55915595	89.8551	164	8e-87	77	352	902	Gm07	14830176	14830449	44683157	90.5109	170	2e-90	79	352	902
PV_GBa0077L21-5'-EI470162	Gm01	647650	648254	55915595	92.0661	411	0	1	602	612	Gm07	14826559	14827163	44683157	92.2314	415	0	1	602	612
PV_GBa0094P07-3'-EI482116	Gm01	649804	650297	55915595	91.2955	320	1e-180	17	502	797	Gm07	14824533	14825025	44683157	91.2779	319	1e-179	18	502	797
PV_GBa0081H14-5'-EI472512	Gm01	651014	651110	55915595	94.9495	71	1e-31	1	99	423	Gm07	14823522	14823838	44683157	87.5776	145	8e-76	1	319	423
PV_GBa0028O11-5'-EI435333	Gm01	664920	665149	55915595	89.1775	119	3e-60	147	375	466	Gm07	14814350	14814555	44683157	92.2705	139	3e-72	131	337	466
FD787974-Single	Gm01	673795	673903	55915595	94.4954	85	4e-40	1	109	313	Gm11	8500825	8500933	39172790	96.3303	93	6e-45	1	109	313
PV_GBa0062G19-5'-EI459494	Gm01	720355	720649	55915595	90.9091	185	1e-99	29	321	427	Gm07	11513418	11513710	44683157	89.1892	165	1e-87	30	321	427
PV_GBa0009J13-3'-EI421209	Gm01	721203	721518	55915595	94.0063	237	1e-130	494	810	823	Gm07	10493817	10494115	44683157	88.3871	156	4e-82	494	799	823
PV_GBa0123B23-3'-EI502633	Gm01	738216	738820	55915595	86.7863	290	1e-162	11	615	670	Gm07	10513054	10513541	44683157	84.8485	188	1e-101	11	494	670
FE704961-Single	Gm01	747087	747382	55915595	84.5118	105	1e-51	113	408	831	Gm16	7950301	7950696	37397385	91.1616	256	1e-141	113	508	831
Pvcon6644	Gm01	747752	748511	55915595	83.1579	249	1e-137	70	829	829	Gm16	7949093	7949855	37397385	88.5976	414	0	70	829	829
Pvcon3332	Gm01	760634	761067	55915595	85.9447	190	1e-102	8	441	812	Gm20	1697434	1697879	46773167	89.2377	254	1e-140	5	450	812
FD792279-Single	Gm01	818014	818206	55915595	90.1554	117	4e-59	90	282	381	Gm16	7870676	7870868	37397385	91.1917	125	6e-64	90	282	381
PV_GBa0043F20-5'-EI445750	Gm01	821747	821935	55915595	92.7083	129	5e-66	5	196	732	Gm10	8810810	8810998	50969635	92.1875	125	1e-63	5	196	732
Pvcon797	Gm01	829122	829225	55915595	95.1923	84	7e-39	400	503	1448	Gm16	7864917	7865080	37397385	90.3614	96	5e-46	1164	1327	1448
Pvcon798	Gm01	830272	830427	55915595	94.2308	120	2e-60	386	541	934	Gm16	7861684	7861839	37397385	94.2308	120	2e-60	386	541	934
FE704959-Single	Gm01	837864	838551	55915595	91.8605	464	0	11	698	856	Gm16	7845278	7845965	37397385	92.2965	476	0	11	698	856
CV534067-Single	Gm01	862617	862803	55915595	91.4439	123	2e-62	128	314	691	Gm16	7828740	7828938	37397385	90.9548	127	8e-65	116	314	691
Pvcon9131	Gm01	913209	913330	55915595	96.7213	106	3e-52	517	638	842	Gm16	7769203	7769324	37397385	96.7213	106	3e-52	517	638	842
Pvcon3824	Gm01	915330	915682	55915595	92.068	237	1e-130	425	776	1257	Gm16	7766871	7767223	37397385	92.6346	245	1e-135	425	776	1257
CB540853-Single	Gm01	939800	940165	55915595	84.1823	110	8e-55	19	375	530	Gm09	40840557	40840699	46843750	90.2098	87	4e-41	233	375	530
Pvcon2882	Gm01	970714	971148	55915595	87.5283	222	1e-121	13	453	1643	Gm09	40815993	40816436	46843750	86.2222	203	1e-110	4	453	1643
PV_GBa0009G21-3'-EI421090	Gm01	974822	974941	55915595	94.1667	92	6e-44	297	416	756	Gm09	40812508	40812635	46843750	92.1875	88	2e-41	289	416	756
PV_GBa0115D08-3'-EI496776	Gm01	982340	982617	55915595	94.6043	218	1e-119	555	832	832	Gm09	40804639	40804948	46843750	92.9032	219	1e-119	525	832	832
PV_GBa0075L14-5'-EI468820	Gm01	982714	982918	55915595	91.7073	133	2e-68	1	204	682	Gm09	40804341	40804560	46843750	91.3636	140	1e-72	1	219	682
2-124*-g316-mels	Gm01	993053	993288	55915595	95.339	192	1e-104	1	236	489	Gm09	40795334	40795560	46843750	94.2731	175	1e-93	1	227	489
PV_GBa0125I21-3'-EI504382	Gm01	993901	994177	55915595	93.1408	201	1e-109	134	410	782	Gm09	40794908	40795174	46843750	93.633	199	1e-108	134	400	782
2-123-g2581-mels	Gm01	996362	996779	55915595	93.5407	310	1e-173	174	591	1510	Gm09	40792082	40792532	46843750	91.3525	293	1e-163	144	591	1510
Pvcon355	Gm01	996362	996936	55915595	90.1193	358	0	46	626	1561	Gm09	40791970	40792532	46843750	89.0435	326	0	58	626	1561
Pvcon6734	Gm01	1004583	1004708	55915595	96.8254	110	2e-54	344	469	1251	Gm09	40783551	40783676	46843750	96.8254	110	2e-54	344	469	1251
FE709357-Single	Gm01	1008976	1009477	55915595	85.2362	203	1e-110	42	540	716	Gm09	40776350	40776856	46843750	85.9649	220	1e-120	37	540	716
Pvcon5408	Gm01	1012514	1012678	55915595	94.5455	129	6e-66	296	460	876	Gm09	40773393	40773557	46843750	92.7273	117	9e-59	296	460	876
PV_GBa0073O02-3'-EI467509	Gm01	1013066	1013295	55915595	88.0851	118	2e-59	2	236	652	Gm09	40772824	40773000	46843750	90.6593	105	1e-51	2	182	652
Pvcon8617	Gm01	1019788	1020641	55915595	91.5789	559	0	2	855	862	Gm09	40764809	40765668	46843750	91.6376	563	0	2	858	862
FE704700-Single	Gm01	1020763	1021512	55915595	89.7742	435	0	1	746	879	Gm09	40764014	40764690	46843750	88.3309	359	0	1	674	879
Pvcon5445	Gm01	1025330	1025599	55915595	87.1795	121	3e-61	338	605	659	Gm09	40762044	40762199	46843750	88.4615	80	8e-37	469	618	659
PV_GBa0088C06-3'-EI477143	Gm01	1032071	1032842	55915595	91.0622	496	0	1	772	772	Gm09	40755961	40756732	46843750	90.8031	488	0	1	772	772
PV_GBa0109C04-3'-EI492458	Gm01	1038488	1039195	55915595	86.4146	298	1e-167	17	724	762	Gm09	40749782	40750316	46843750	89.7196	309	1e-173	17	547	762
Pvcon7440	Gm01	1049961	1050219	55915595	84.6154	92	5e-44	147	405	554	Gm09	40739236	40739560	46843750	82.1212	77	4e-35	154	480	554
Pvcon2935	Gm01	1050615	1051016	55915595	88.9163	215	1e-117	354	759	760	Gm09	40738485	40738887	46843750	89.9263	232	1e-127	354	760	760
Pvcon2309	Gm01	1057710	1058164	55915595	90.5495	283	1e-157	139	593	1661	Gm09	40731423	40731877	46843750	92.3077	315	1e-176	139	593	1661
CV540328-Single	Gm01	1068215	1068445	55915595	93.5065	171	2e-91	9	239	331	Gm09	40722252	40722482	46843750	94.3723	179	3e-96	9	239	331
FE697104-Single	Gm01	1089459	1090296	55915595	93.0788	606	0	1	838	838	Gm09	40701670	40702507	46843750	92.6014	590	0	1	838	838
PV_GBa0018K24-5'-EI427830	Gm01	1093089	1093547	55915595	84.6482	163	3e-86	165	626	747	Gm09	40698647	40699038	46843750	85.468	155	2e-81	44	443	747
Pvcon8559	Gm01	1198247	1198399	55915595	90.1961	93	2e-44	200	352	969	Gm09	40675802	40675979	46843750	87.6404	90	1e-42	175	352	969
Pvcon743	Gm01	1208330	1208826	55915595	84.6	192	1e-103	160	647	1864	Gm09	40664515	40665011	46843750	85.4	208	1e-112	160	647	1864
PV_GBa0116L10-5'-EI497915	Gm01	1209828	1210087	55915595	87.6923	132	9e-68	155	414	777	Gm09	40663300	40663559	46843750	89.2308	148	3e-77	155	414	777
PV_GBa0045O05-5'-EI447626	Gm01	1256369	1256617	55915595	89.2	138	2e-71	523	772	786	Gm07	9998627	9998862	44683157	85.5932	98	2e-47	523	755	786
Pvcon6808	Gm01	1307497	1307829	55915595	87.7612	155	3e-81	900	1227	1259	Gm09	40614582	40614912	46843750	89.426	184	1e-98	900	1227	1259
CV537076-Single	Gm01	1319539	1320115	55915595	84.3911	224	1e-123	4	577	638	Gm09	40604308	40604902	46843750	82.1849	177	1e-94	4	577	638
FE677604-Single	Gm01	1343021	1343586	55915595	91.3884	359	0	9	569	632	Gm09	40580521	40580987	46843750	91.7021	312	1e-175	9	478	632
FE710134-Single	Gm01	1344176	1344878	55915595	91.3229	460	0	3	705	707	Gm09	40579238	40579743	46843750	93.083	366	0	3	508	707
PV_GBa0033I15-5'-EI438639	Gm01	1375026	1375188	55915595	88.3436	80	1e-36	8	162	796	Gm09	40550494	40550650	46843750	89.8089	90	1e-42	7	161	796
FE695105-Single	Gm01	1377225	1377779	55915595	84.9291	200	1e-108	189	730	917	Gm09	40547852	40548452	46843750	84.918	206	1e-112	189	773	917
FE709190-Single	Gm01	1379474	1379659	55915595	91.9355	122	8e-62	55	239	712	Gm09	40547076	40547286	46843750	91.0377	132	8e-68	350	561	712
PV_GBa0025H01-3'-EI432845	Gm01	1382832	1382964	55915595	90.9774	85	1e-39	41	173	756	Gm09	40542661	40542811	46843750	91.3907	99	4e-48	23	173	756
Pvcon3410	Gm01	1398063	1398337	55915595	95.6364	227	1e-124	683	957	957	Gm09	40527956	40528230	46843750	92.7273	195	1e-105	683	957	957
PV_GBa0033D05-3'-EI438386	Gm01	1411263	1411471	55915595	92.3445	145	2e-75	447	655	785	Gm09	40518699	40518907	46843750	91.866	141	4e-73	447	655	785
PV_GBa0054P20-3'-EI454159	Gm01	1414093	1414453	55915595	85.9079	143	2e-74	315	679	688	Gm09	40515573	40515760	46843750	90.9574	113	2e-56	315	499	688
PV_GBa0089O07-5'-EI478351	Gm01	1421054	1421222	55915595	87.0588	70	8e-31	323	485	668	Gm09	40509657	40509785	46843750	89.9225	73	1e-32	358	485	668
CV537656-Single	Gm01	1434243	1434486	55915595	91.0931	157	9e-83	394	640	657	Gm09	40498174	40498437	46843750	93.1818	192	1e-103	394	657	657
FG232736-Single	Gm01	1436212	1436404	55915595	95.3368	157	4e-83	1	193	310	Gm09	40496280	40496469	46843750	94.7368	150	6e-79	4	193	310
PV_GBa0022C19-3'-EI430436	Gm01	1467543	1468014	55915595	88.1002	230	1e-126	1	457	813	Gm09	40467870	40468339	46843750	87.8407	222	1e-121	1	457	813
CB539191-Single	Gm01	1468662	1468941	55915595	93.9502	203	1e-110	151	427	441	Gm09	40466873	40467197	46843750	93.8838	228	1e-125	119	441	441
Pvcon1684	Gm01	1487673	1488007	55915595	86.5497	152	2e-79	1058	1397	1555	Gm09	40448628	40448899	46843750	87.8676	136	7e-70	1058	1328	1555
Pvcon1470	Gm01	1491954	1492625	55915595	90.9226	428	0	5	676	1754	Gm09	40444130	40444801	46843750	91.8155	452	0	5	676	1754
Pvcon1182	Gm01	1495150	1495612	55915595	82.839	118	2e-59	14	479	599	Gm09	40441501	40441888	46843750	83.208	103	1e-50	14	401	599
Pvcon3318	Gm01	1503343	1503921	55915595	86.5979	259	1e-143	778	1343	1347	Gm09	40436721	40436986	46843750	93.609	198	1e-107	787	1052	1347
Pvcon9978	Gm01	1511717	1512174	55915595	82.3144	132	1e-67	321	775	982	Gm09	40434691	40435347	46843750	81.5152	172	2e-91	323	960	982
FE693920-Single	Gm01	1514982	1515126	55915595	93.1034	105	1e-51	211	355	873	Gm09	40432186	40432474	46843750	85.1211	114	6e-57	211	487	873
FE710207-Single	Gm01	1526213	1526444	55915595	90.5172	140	9e-73	166	396	487	Gm09	40418812	40419042	46843750	90.0433	139	4e-72	166	396	487
PV_GBa0065C23-3'-EI461516	Gm01	1526581	1526810	55915595	84.8485	81	2e-37	195	416	580	Gm09	40418560	40418679	46843750	92.5	84	3e-39	297	416	580
Pvcon5894	Gm01	1530703	1531095	55915595	83.2918	102	6e-50	235	624	627	Gm09	40414159	40414416	46843750	86.0377	105	9e-52	235	498	627
CV532100-Single	Gm01	1542264	1542612	55915595	95.4155	285	1e-159	315	663	663	Gm09	40401687	40402035	46843750	95.1289	281	1e-157	315	663	663
Pvcon637	Gm01	1614756	1615027	55915595	94.8529	216	1e-117	268	539	1407	Gm09	40326345	40326618	46843750	95.2555	222	1e-121	266	539	1407
Pvcon7022	Gm01	1619123	1619377	55915595	88.2353	135	1e-69	31	285	659	Gm09	40323437	40323692	46843750	89.4531	148	2e-77	30	285	659
Pvcon3998	Gm01	1622717	1623024	55915595	87.1875	163	5e-86	455	774	1392	Gm09	40320961	40321184	46843750	92.8571	160	3e-84	551	774	1392
Pvcon5419	Gm01	1627427	1627601	55915595	89.7143	103	3e-50	543	717	1145	Gm09	40312735	40312909	46843750	90.2857	107	1e-52	543	717	1145
Pvcon3828	Gm01	1636363	1636655	55915595	90.785	185	3e-99	488	780	1130	Gm09	40300493	40300785	46843750	90.4437	181	7e-97	488	780	1130
FE709163-Single	Gm01	1654540	1654786	55915595	90.2834	151	3e-79	5	251	534	Gm09	40283206	40283452	46843750	89.4737	143	2e-74	5	251	534
Pvcon32	Gm01	1688655	1689369	55915595	84.5528	250	1e-138	558	1265	1318	Gm09	40258687	40259440	46843750	84.8761	259	1e-143	558	1291	1318
PV_GBa0121N15-5'-EI501685	Gm01	1689763	1689995	55915595	94.0171	174	4e-93	12	245	420	Gm09	40258019	40258290	46843750	91.9414	179	4e-96	12	281	420
Pvcon583	Gm01	1735596	1735776	55915595	89.3048	103	1e-50	207	393	612	Gm09	40221837	40221938	46843750	92.1569	70	7e-31	409	510	612
U18349.1-CDS	Gm01	1772018	1774235	55915595	83.9577	777	0	1	2216	2219	Gm09	40184296	40185633	46843750	84.7334	522	0	732	2072	2219
Pvcon6408	Gm01	1803431	1803840	55915595	89.5122	233	1e-128	1	405	822	Gm09	40156743	40157156	46843750	88.6473	227	1e-124	1	403	822
Pvcon2767	Gm01	1817378	1818048	55915595	90.4903	407	0	777	1447	1465	Gm09	40144853	40145477	46843750	92.1725	423	0	800	1423	1465
Pvcon6626	Gm01	1829102	1829274	55915595	93.6416	129	1e-65	492	664	1445	Gm09	40127358	40127530	46843750	94.2197	133	4e-68	492	664	1445
Pvcon2357	Gm01	1838640	1838795	55915595	96.1538	132	9e-68	467	622	789	Gm09	40116801	40116985	46843750	94.5946	145	2e-75	33	217	789
Pvcon2356	Gm01	1840230	1840449	55915595	91.4798	145	3e-75	312	534	1442	Gm09	40115944	40116173	46843750	92.1739	158	5e-83	305	534	1442
PV_GBa0002B07-5'-EI416322	Gm01	1841190	1841354	55915595	91.6168	108	2e-53	580	746	746	Gm09	40115024	40115195	46843750	90.1163	104	4e-51	580	746	746
FE897651-Single	Gm01	1845034	1845263	55915595	86.5217	106	3e-52	193	422	795	Gm09	40110068	40110297	46843750	86.5217	106	3e-52	193	422	795
FE899253-Single	Gm01	1867415	1867634	55915595	85.9091	93	2e-44	296	508	806	Gm09	40086947	40087190	46843750	83.6066	81	3e-37	272	508	806
PV_GBa0042K16-5'-EI445245	Gm01	1883487	1883570	55915595	97.619	76	2e-34	553	636	811	Gm03	45718732	45718849	47781076	89.8305	70	9e-31	59	176	811
Pvcon1285	Gm01	1889163	1889601	55915595	90.8884	279	1e-155	160	598	1538	Gm09	40064405	40064828	46843750	87.6147	227	1e-124	163	598	1538
Pvcon5353	Gm01	1931655	1931933	55915595	88.172	147	4e-77	1	279	312	Gm09	40040260	40040409	46843750	88.2353	79	1e-36	1	153	312
Pvcon970	Gm01	1971553	1972094	55915595	86.7159	261	1e-144	208	737	1945	Gm09	39994292	39994805	46843750	85.7977	229	1e-125	208	709	1945
FE687320-Single	Gm01	1977771	1978171	55915595	83.4975	114	3e-57	1	395	497	Gm09	39985360	39985488	46843750	89.1473	73	9e-33	1	129	497
FE710330-Single	Gm01	1981206	1981475	55915595	89.2593	154	6e-81	236	505	657	Gm09	39982783	39983052	46843750	89.6296	158	2e-83	236	505	657
CV537369-Single	Gm01	1990780	1991444	55915595	85.4599	275	1e-153	2	672	675	Gm09	39974469	39975142	46843750	86.7953	317	1e-178	2	672	675
CV543232-Single	Gm01	2005237	2005353	55915595	95.7265	97	6e-47	550	666	669	Gm09	39960907	39961017	46843750	93.6937	83	1e-38	556	666	669
Pvcon2964	Gm01	2014204	2014452	55915595	95.5823	205	1e-111	1141	1389	2204	Gm09	39951989	39952237	46843750	95.1807	201	1e-108	1141	1389	2204
Pvcon4438	Gm01	2103728	2104243	55915595	80.6202	116	5e-58	224	739	1278	Gm09	39854024	39854326	46843750	82.2951	86	4e-40	400	704	1278
PV_GBa0001G24-5'-EI415917	Gm01	2140589	2140911	55915595	89.939	180	2e-96	31	354	773	Gm09	39839191	39839497	46843750	86.25	127	9e-65	31	345	773
PV_GBa0022N21-5'-EI430937	Gm01	2147891	2148194	55915595	87.2611	125	5e-64	7	314	317	Gm09	39828621	39828924	46843750	85.6688	105	5e-52	7	314	317
PV_GBa0069H21-3'-EI464440	Gm01	2149106	2149693	55915595	90.678	373	0	16	589	754	Gm09	39827135	39827700	46843750	91.2892	367	0	16	589	754
PV_GBa0091J19-5'-EI479607	Gm01	2151308	2151839	55915595	89.2857	299	1e-167	1	517	776	Gm09	39825271	39825623	46843750	89.8017	207	1e-112	1	350	776
PV_GBa0012C02-5'-EI423050	Gm01	2158976	2159360	55915595	89.1473	212	1e-115	38	423	491	Gm09	39816494	39816756	46843750	92.7757	187	1e-101	108	370	491
CV531813-Single	Gm01	2160883	2161167	55915595	88.6598	149	3e-78	1	287	420	Gm09	39814544	39814918	46843750	86.2434	148	1e-77	1	363	420
PV_GBa0122O21-3'-EI502495	Gm01	2168776	2169034	55915595	90.7336	160	2e-84	141	397	808	Gm09	39793822	39794077	46843750	89.0625	141	4e-73	143	396	808
Pvcon8687	Gm01	2172842	2173334	55915595	89.2495	279	1e-155	244	733	856	Gm09	39789579	39790069	46843750	88.7984	269	1e-149	244	731	856
Pvcon4761	Gm01	2187564	2188066	55915595	87.2763	238	1e-131	22	518	1162	Gm09	39774460	39774935	46843750	88.8655	264	1e-146	43	518	1162
PV_GBa0096B11-3'-EI482964	Gm01	2229659	2229831	55915595	89.5954	101	2e-49	435	607	618	Gm09	39761898	39762059	46843750	89.5062	94	3e-45	446	607	618
Pvcon10821	Gm01	2232333	2232591	55915595	88.8031	143	2e-74	422	680	690	Gm09	39759308	39759564	46843750	90.2724	157	9e-83	422	678	690
CB543605-Single	Gm01	2279499	2279684	55915595	91.3978	122	5e-62	204	389	497	Gm09	39727933	39728152	46843750	90.4545	132	6e-68	204	422	497
PV_GBa0066D18-3'-EI462254	Gm01	2285340	2285927	55915595	85.025	237	1e-130	92	684	753	Gm09	39722007	39722609	46843750	82.7922	187	1e-100	86	684	753
Pvcon6462	Gm01	2291501	2292232	55915595	87.1585	356	0	299	1030	1030	Gm09	39718594	39719575	46843750	83.3002	346	0	28	1030	1030
Pvcon10497	Gm01	2296248	2296585	55915595	87.7551	164	7e-87	309	647	813	Gm09	39714543	39714881	46843750	87.5	165	2e-87	309	649	813
PV_GBa0020F20-3'-EI429081	Gm01	2299967	2300117	55915595	89.404	87	6e-41	8	158	754	Gm09	39711015	39711165	46843750	90.0662	91	3e-43	8	158	754
Pvcon3463	Gm01	2308933	2309523	55915595	89.3761	331	0	343	922	1174	Gm09	39703958	39704538	46843750	89.966	332	0	343	922	1174
Pvcon6442	Gm01	2331269	2331863	55915595	86.5449	287	1e-160	484	1068	1192	Gm09	39679208	39679768	46843750	86.8093	274	1e-152	417	953	1192
Pvcon1056	Gm01	2336303	2336741	55915595	86.8709	197	1e-106	1629	2073	2102	Gm09	39670699	39671205	46843750	86.2475	211	1e-114	1629	2102	2102
PV_GBa0096B11-5'-EI482963	Gm01	2337288	2337396	55915595	97.2477	97	6e-47	1	109	641	Gm09	39669985	39670098	46843750	97.3684	98	1e-47	1	113	641
CV530165-Single	Gm01	2356179	2356297	55915595	89.916	71	3e-31	49	167	974	Gm02	3870453	3870552	51656713	95	80	1e-36	592	691	974
Pvcon5467	Gm01	2365523	2365697	55915595	96	147	1e-76	367	541	1162	Gm02	3850890	3851064	51656713	93.7143	131	5e-67	367	541	1162
FE710898-Single	Gm01	2387900	2388117	55915595	90.367	135	8e-70	186	403	416	Gm02	3826587	3826804	51656713	92.2018	151	2e-79	186	403	416
FE692437-Single	Gm01	2394776	2395203	55915595	93.6916	320	1e-180	1	428	786	Gm02	3821456	3821879	51656713	92.6887	300	1e-168	1	424	786
Pvcon10066	Gm01	2426776	2427590	55915595	93.1288	585	0	104	914	916	Gm02	3804483	3805306	51656713	92.8398	579	0	104	916	916
Pvcon1061	Gm01	2448944	2449897	55915595	89.413	543	0	241	1191	1356	Gm02	3778955	3779915	51656713	89.1779	543	0	234	1191	1356
PV_GBa0084C19-5'-EI474301	Gm01	2495825	2496001	55915595	86.1111	78	1e-35	422	601	604	Gm02	3783960	3784119	51656713	87.5	78	1e-35	445	601	604
Pvcon3094	Gm01	2586398	2586516	55915595	96.6387	103	2e-50	758	876	876	Gm02	3672028	3672147	51656713	95	92	7e-44	758	876	876
FE897725-Single	Gm01	2600993	2601252	55915595	89.6552	145	1e-75	353	612	620	Gm02	3663996	3664161	51656713	83.9779	75	7e-34	173	353	620
Pvcon8473	Gm01	2635751	2636429	55915595	92.6686	468	0	588	1256	1256	Gm02	3632842	3633525	51656713	90.5523	411	0	588	1256	1256
Pvcon6895	Gm01	2687114	2687761	55915595	91.358	424	0	274	921	1376	Gm02	3598594	3598928	51656713	92.8783	233	1e-128	274	610	1376
Pvcon4740	Gm01	2699329	2699509	55915595	92.2652	125	2e-63	359	539	1117	Gm02	3590919	3591413	51656713	81.1765	128	3e-65	359	856	1117
Pvcon9003	Gm01	2717956	2718164	55915595	96.1722	177	1e-94	1	209	830	Gm02	3572886	3573094	51656713	97.1292	185	2e-99	1	209	830
FE711476-Single	Gm01	2724078	2724252	55915595	93.7143	131	1e-67	3	177	287	Gm02	3567796	3567970	51656713	92.5714	123	7e-63	3	177	287
2-122*-g2040-mels	Gm01	2727903	2728352	55915595	86.6667	210	1e-114	21	470	680	Gm02	3564853	3565303	51656713	88.0266	235	1e-129	21	471	680
Pvcon2123	Gm01	2727903	2728352	55915595	86.6667	210	1e-114	21	470	647	Gm02	3564853	3565303	51656713	88.0266	235	1e-129	21	471	647
Pvcon5009	Gm01	2750720	2751647	55915595	87.6344	457	0	9	928	928	Gm02	3524403	3525337	51656713	87.9144	463	0	9	928	928
Pvcon2067	Gm01	2753902	2754090	55915595	96.8254	165	3e-87	543	731	1299	Gm02	3522515	3522963	51656713	87.0044	197	1e-106	731	1175	1299
Pvcon2066	Gm01	2754927	2755272	55915595	88.4393	186	1e-100	272	617	1138	Gm02	3520351	3520770	51656713	86.6667	192	1e-103	204	617	1138
Pvcon697	Gm01	2788006	2788167	55915595	96.2963	138	6e-71	579	740	1818	Gm02	3498296	3498457	51656713	96.9136	142	2e-73	579	740	1818
CV539130-Single	Gm01	2806756	2807004	55915595	86.166	109	3e-54	20	270	545	Gm02	3486988	3487239	51656713	86.6142	108	1e-53	20	270	545
PV_GBa0099I12-3'-EI485427	Gm01	2811128	2811303	55915595	87.7778	87	4e-41	256	434	549	Gm06	18840851	18841026	50722821	88.3333	91	2e-43	256	434	549
PV_GBa0046P17-3'-EI448412	Gm01	2815671	2815853	55915595	86.8852	87	4e-41	105	287	519	Gm02	3484580	3484788	51656713	85.1675	85	7e-40	90	298	519
PV_GBa0017L11-5'-EI427119	Gm01	2828076	2828268	55915595	91.7098	125	8e-64	144	335	465	Gm08	38318870	38319035	46995532	88.5542	90	6e-43	170	335	465
CV536618-Single	Gm01	2836837	2837016	55915595	95.5556	148	2e-77	381	560	609	Gm02	3473562	3473742	51656713	95.5801	149	5e-78	381	561	609
FG231734-Single	Gm01	2840387	2840856	55915595	82.6638	132	5e-68	29	477	483	Gm02	3469869	3470037	51656713	91.716	113	1e-56	309	477	483
Pvcon4798	Gm01	2857778	2858167	55915595	89.8219	214	1e-116	349	738	787	Gm02	3446632	3447018	51656713	89.6465	217	1e-118	349	738	787
FE709935-Single	Gm01	2859329	2859529	55915595	93.5323	150	2e-78	526	726	726	Gm02	3445288	3445488	51656713	92.0398	138	2e-71	526	726	726
PV_GBa0054I12-5'-EI453822	Gm01	2859646	2859846	55915595	88.0597	101	2e-49	285	484	685	Gm02	3444451	3444657	51656713	86.4734	88	1e-41	282	485	685
CB543399-Single	Gm01	2871022	2871318	55915595	82.5397	108	1e-53	1	315	553	Gm08	10488606	10488896	46995532	80.6349	85	7e-40	1	315	553
PV_GBa0121J10-5'-EI501496	Gm01	2879570	2880110	55915595	94.3015	409	0	66	608	738	Gm02	3428084	3428667	51656713	94.2078	438	0	66	648	738
PV_GBa0111N11-5'-EI494419	Gm01	2915663	2915825	55915595	93.865	123	2e-62	491	653	796	Gm02	3397449	3397617	51656713	94.0828	129	6e-66	491	659	796
Pvcon6010	Gm01	2984360	2984979	55915595	87.0458	295	1e-165	10	630	630	Gm02	3356712	3357337	51656713	84.2434	192	1e-103	10	630	630
CV534875-Single	Gm01	2988482	2988677	55915595	97.449	176	4e-94	58	253	632	Gm02	3353433	3353628	51656713	97.9592	180	2e-96	58	253	632
PV_GBa0083M05-5'-EI474015	Gm01	2990330	2990515	55915595	85.4839	76	2e-34	141	323	659	Gm02	3351538	3351727	51656713	85.7895	78	1e-35	141	324	659
FE698875-Single	Gm01	2997786	2998371	55915595	95.5707	473	0	247	829	884	Gm02	3339064	3339659	51656713	92.4623	412	0	247	829	884
FE710647-Single	Gm01	3000059	3000401	55915595	93.8776	259	1e-143	411	753	814	Gm02	3337478	3337820	51656713	94.1691	263	1e-146	411	753	814
PV_GBa0028B15-5'-EI434780	Gm01	3001190	3001313	55915595	91.129	80	5e-37	302	425	448	Gm02	3336494	3336951	51656713	81.3449	107	4e-53	1	444	448
PV_GBa0123P08-5'-EI503208	Gm01	3002197	3002724	55915595	84.7744	190	1e-102	6	529	574	Gm02	3335084	3335610	51656713	85.7678	215	1e-117	4	529	574
Pvcon1457	Gm01	3020970	3022073	55915595	83.1826	361	0	78	1166	1722	Gm02	3313202	3314261	51656713	83.8649	383	0	74	1130	1722
Pvcon915	Gm01	3044776	3045062	55915595	88.0137	143	4e-74	364	654	1180	Gm02	3294304	3294590	51656713	89.3836	159	1e-83	364	654	1180
CV540221-Single	Gm01	3045794	3045893	55915595	98	92	6e-44	578	677	681	Gm02	3293456	3293555	51656713	98	92	6e-44	578	677	681
Pvcon914	Gm01	3046665	3046838	55915595	95.977	146	9e-76	420	593	1833	Gm02	3292495	3292667	51656713	96.5318	149	2e-77	421	593	1833
FG231538-Single	Gm01	3063428	3063564	55915595	87.5912	69	1e-30	2	138	319	Gm02	3286214	3286368	51656713	87.0968	75	4e-34	2	156	319
Pvcon5952	Gm01	3065515	3065775	55915595	90.1141	147	7e-77	52	313	534	Gm02	3284013	3284220	51656713	92.3445	141	3e-73	52	260	534
CV533314-Single	Gm01	3071881	3072241	55915595	90.884	222	1e-121	156	516	690	Gm02	3278148	3278508	51656713	90.0552	210	1e-114	156	516	690
PV_GBa0061E23-3'-EI458692	Gm01	3088451	3088700	55915595	90.0794	148	3e-77	142	389	814	Gm04	8380915	8381205	49243852	88.7755	152	1e-79	122	408	814
PV_GBa0054C06-5'-EI453545	Gm01	3091266	3091958	55915595	87.106	324	0	1	687	718	Gm04	8389044	8389599	49243852	88.4135	283	1e-158	139	687	718
CV533283-Single	Gm01	3144922	3145575	55915595	87.7828	336	0	44	688	688	Gm02	3229308	3229987	51656713	87.172	331	0	28	687	688
PV_GBa0084F04-3'-EI474411	Gm01	3153617	3153814	55915595	92.4242	138	3e-71	552	749	867	Gm02	3224832	3225032	51656713	93.0348	145	2e-75	552	752	867
Pvcon10863	Gm01	3163641	3163998	55915595	85.0829	141	3e-73	6	366	561	Gm02	3214051	3214415	51656713	88.4932	198	1e-107	8	366	561
Pvcon1483	Gm01	3181551	3181669	55915595	96.6387	103	3e-50	396	514	1359	Gm02	3193760	3193929	51656713	92.9412	122	1e-61	759	928	1359
Pvcon4387	Gm01	3194376	3194610	55915595	93.617	175	2e-93	74	308	762	Gm02	3183938	3184172	51656713	91.9149	159	7e-84	74	308	762
Pvcon1368	Gm01	3199874	3200403	55915595	87.4539	242	1e-133	314	850	872	Gm02	3190229	3190709	51656713	88.4146	234	1e-128	314	801	872
CV535612-Single	Gm01	3220275	3220635	55915595	85.3186	149	5e-78	243	603	603	Gm02	3162102	3162462	51656713	86.4266	165	1e-87	243	603	603
Pvcon7337	Gm01	3221796	3222072	55915595	87.0036	133	1e-68	14	290	430	Gm02	3160660	3160947	51656713	88.8889	160	9e-85	14	301	430
PV_GBa0037D10-3'-EI441338	Gm01	3244371	3244794	55915595	86.4055	194	1e-105	245	677	677	Gm02	3143287	3143724	51656713	87.2768	216	1e-118	231	677	677
Pvcon8216	Gm01	3250481	3251394	55915595	94.2203	681	0	5	918	1052	Gm02	3126885	3127798	51656713	93.7841	659	0	9	918	1052
Pvcon10739	Gm01	3255319	3255683	55915595	90.1639	215	1e-117	406	764	772	Gm02	3123013	3123270	51656713	94.9612	206	1e-112	406	663	772
Pvcon3299	Gm01	3285936	3286126	55915595	91.0995	123	4e-62	654	844	1346	Gm02	3092151	3092344	51656713	90.7216	122	1e-61	657	850	1346
Pvcon5455	Gm01	3316927	3317302	55915595	94.695	289	1e-161	165	540	540	Gm02	3064529	3064905	51656713	94.4297	289	1e-161	165	540	540
Pvcon7963	Gm01	3330810	3331372	55915595	95.7371	467	0	10	572	1514	Gm02	3049513	3050075	51656713	95.3819	459	0	10	572	1514
PV_GBa0105B24-3'-EI489490	Gm01	3340842	3341121	55915595	83.7456	97	4e-47	165	437	444	Gm03	11276051	11276475	47781076	87.3272	209	1e-114	22	444	444
PV_GBa0068D14-5'-EI463613	Gm01	3349223	3349597	55915595	81.25	86	2e-40	1	383	644	Gm02	3038220	3038452	51656713	83.2618	71	2e-31	1	229	644
PV_GBa0054P23-5'-EI454163	Gm01	3350113	3350740	55915595	86.2342	279	1e-155	3	623	634	Gm02	3036920	3037549	51656713	87.224	302	1e-169	3	623	634
PV_GBa0008K11-5'-EI420542	Gm01	3365995	3366434	55915595	89.0135	251	1e-139	34	479	686	Gm02	3025644	3026116	51656713	87.9418	242	1e-133	1	481	686
Pvcon3510	Gm01	3400706	3401074	55915595	88.6179	201	1e-108	89	457	1396	Gm02	2992271	2992652	51656713	87.4674	183	6e-98	76	457	1396
CB544117-Single	Gm01	3402594	3402717	55915595	94.3548	96	2e-46	1	124	535	Gm02	2990691	2990814	51656713	93.5484	92	4e-44	1	124	535
FE706996-Single	Gm01	3407973	3408202	55915595	94.7826	182	1e-97	219	448	865	Gm02	2984784	2985012	51656713	95.6332	189	1e-101	220	448	865
PV_GBa0089H04-3'-EI478040	Gm01	3417344	3417545	55915595	92.0792	136	2e-70	58	251	536	Gm02	2974493	2974756	51656713	89.7727	144	4e-75	1	251	536
DQ002468.1-CDS	Gm01	3456505	3457496	55915595	79.2453	171	3e-90	785	1791	4111	Gm14	28956678	28956837	49711204	90	96	1e-45	223	382	4111
Pvcon751	Gm01	3535217	3535451	55915595	83.6134	80	2e-36	542	779	1443	Gm02	2911093	2911249	51656713	86.25	70	2e-30	542	701	1443
Pvcon5593	Gm01	3553548	3553810	55915595	92.1348	180	4e-96	1167	1430	1513	Gm02	2893592	2893934	51656713	88.1844	180	4e-96	1156	1499	1513
Pvcon4028	Gm01	3565685	3566812	55915595	92.1986	773	0	95	1220	1539	Gm02	2879040	2880167	51656713	92.0213	765	0	95	1220	1539
Pvcon5675	Gm01	3593871	3594941	55915595	83.0382	344	0	58	1118	1326	Gm02	2843856	2844925	51656713	85.4206	440	0	58	1118	1326
Pvcon2374	Gm01	3626957	3627166	55915595	96.6667	182	2e-97	546	755	1236	Gm02	2803894	2804103	51656713	97.619	190	1e-102	546	755	1236
FD792483-Single	Gm01	3642534	3642837	55915595	93.4641	223	1e-122	406	711	711	Gm15	4741275	4741574	50939160	97.6667	272	1e-151	379	678	711
Pvcon8437	Gm01	3659359	3659853	55915595	86.1386	202	1e-109	396	893	934	Gm02	2785142	2785397	51656713	94.9219	204	1e-110	1	256	934
PV_GBa0098J16-3'-EI484743	Gm01	3661489	3661712	55915595	83.913	78	1e-35	2	226	546	Gm02	2781826	2782026	51656713	84.9515	77	4e-35	2	202	546
PV_GBa0043M16-5'-EI446066	Gm01	3696965	3697305	55915595	87.6833	164	7e-87	459	788	793	Gm02	2750760	2751092	51656713	90.3904	199	1e-108	459	787	793
PV_GBa0045O15-3'-EI447647	Gm01	3697585	3697819	55915595	92.766	167	1e-88	406	640	840	Gm02	2750258	2750487	51656713	93.913	174	8e-93	411	640	840
PV_GBa0036I07-3'-EI440844	Gm01	3719133	3719617	55915595	84.2105	159	8e-84	67	552	852	Gm02	2728825	2729059	51656713	86.383	107	8e-53	155	389	852
PV_GBa0032K11-5'-EI437986	Gm01	3720195	3720678	55915595	84.2857	172	1e-91	76	561	646	Gm02	2727652	2728135	51656713	82.6531	140	1e-72	76	561	646
PV_GBa0089J06-3'-EI478125	Gm01	3734748	3734915	55915595	86.9048	80	9e-37	62	229	706	Gm02	2310302	2310457	51656713	87.1795	76	2e-34	65	220	706
Pvcon10465	Gm01	3771049	3771315	55915595	87.6404	132	2e-67	772	1021	1507	Gm02	2691954	2692221	51656713	85.4478	115	2e-57	772	1021	1507
PV_GBa0061M05-3'-EI459023	Gm01	3790214	3790399	55915595	89.2473	106	3e-52	1	186	761	Gm02	2682307	2682484	51656713	88.764	98	2e-47	1	178	761
PV_GBa0098E23-5'-EI484524	Gm01	3800581	3800798	55915595	90.991	134	5e-69	17	235	751	Gm02	2675512	2675731	51656713	87.8924	105	1e-51	17	232	751
CB280549-Single	Gm01	3801022	3801174	55915595	91.5033	101	1e-49	10	162	323	Gm02	2675140	2675290	51656713	91.3907	99	2e-48	10	160	323
PV_GBa0042O14-3'-EI445424	Gm01	3801326	3801653	55915595	90.5488	207	1e-112	451	770	822	Gm02	2674658	2674967	51656713	90.9677	197	1e-106	471	771	822
Pvcon10540	Gm01	3849472	3849642	55915595	87.3563	84	4e-39	1	174	711	Gm02	2644836	2645036	51656713	88.67	101	3e-49	332	531	711
FG233030-Single	Gm01	3850294	3850441	55915595	88.5135	80	7e-37	310	457	613	Gm02	2639115	2639262	51656713	87.8378	76	2e-34	310	457	613
Pvcon9842	Gm01	3875356	3875625	55915595	84.9265	101	2e-49	365	615	615	Gm02	2630417	2630524	51656713	95.3704	85	8e-40	125	230	615
Pvcon2643	Gm01	3895359	3896160	55915595	86.1596	360	0	440	1229	1422	Gm02	2614059	2614854	51656713	83.2915	269	1e-149	440	1205	1422
Pvcon6268	Gm01	3925559	3926247	55915595	80.4064	147	1e-76	22	707	1036	Gm02	2467355	2468065	51656713	80.618	150	2e-78	2	709	1036
Pvcon4023	Gm01	3937128	3937327	55915595	91.5	132	1e-67	122	321	856	Gm18	18570611	18571102	62308140	83.9604	170	2e-90	122	610	856
CV530828-Single	Gm01	3939372	3939579	55915595	87.9808	108	6e-54	63	270	270	Gm18	18567950	18568160	62308140	93.3649	155	6e-82	60	270	270
EX304777-Single	Gm01	3939681	3939825	55915595	88.9655	82	6e-38	402	546	766	Gm18	18567730	18567874	62308140	93.1034	106	3e-52	402	546	766
Pvcon4919	Gm01	3965605	3965789	55915595	88.6486	90	1e-42	23	203	996	Gm02	2438102	2438243	51656713	94.3662	110	2e-54	62	203	996
PV_GBa0020J07-5'-EI429244	Gm01	3983167	3983808	55915595	91.2773	416	0	1	639	751	Gm02	2423050	2423675	51656713	89.1374	352	0	1	623	751
Pvcon6874	Gm01	3988117	3988765	55915595	87.8462	325	0	226	865	1950	Gm18	21460272	21460920	62308140	85.6923	269	1e-149	226	865	1950
Pvcon2244	Gm01	3993674	3995230	55915595	84.4752	571	0	124	1685	1685	Gm02	2411652	2413184	51656713	85.2808	601	0	160	1685	1685
Pvcon4929	Gm01	4010469	4010580	55915595	93.75	84	5e-39	4	115	919	Gm02	2393016	2393112	51656713	94.8454	77	7e-35	274	370	919
CB540373-Single	Gm01	4014509	4014958	55915595	95.3333	366	0	3	452	452	Gm02	2386882	2387315	51656713	94.2396	334	0	3	436	452
PV_GBa0125M22-3'-EI504564	Gm01	4018224	4018561	55915595	91.7404	223	1e-122	274	612	770	Gm02	2383985	2384349	51656713	90.7357	223	1e-122	274	640	770
Pvcon6559	Gm01	4023659	4023999	55915595	88.3041	161	7e-85	874	1197	1197	Gm02	2381218	2381553	51656713	86.9436	139	9e-72	888	1197	1197
FE897543-Single	Gm01	4094257	4094952	55915595	84.3391	257	1e-142	16	692	693	Gm02	2336554	2337180	51656713	82.6156	186	1e-100	78	692	693
Pvcon7215	Gm01	4096965	4097204	55915595	87.0833	97	1e-46	840	1073	1368	Gm02	2329140	2329325	51656713	94.6237	146	7e-76	502	687	1368
Pvcon7949	Gm01	4108907	4109187	55915595	87.0307	141	5e-73	124	413	1013	Gm02	2321650	2321927	51656713	88.8489	152	1e-79	139	413	1013
Pvcon7620	Gm01	4110220	4110606	55915595	84.399	133	1e-68	5	383	447	Gm02	2320370	2320612	51656713	88.4774	129	3e-66	5	244	447
PV_GBa0093G16-5'-EI480948	Gm01	4129391	4129676	55915595	90.2098	170	2e-90	23	307	764	Gm02	2684399	2684722	51656713	89.1975	184	8e-99	22	345	764
CV532485-Single	Gm01	4136447	4136747	55915595	88.0399	157	1e-82	262	562	692	Gm02	2301475	2301775	51656713	89.701	177	1e-94	262	562	692
Pvcon3587	Gm01	4140720	4141133	55915595	94.4578	299	1e-167	956	1365	1372	Gm02	2296155	2296568	51656713	95.1807	321	1e-180	956	1365	1372
FE707696-Single	Gm01	4160822	4161154	55915595	86.3636	163	3e-86	557	894	894	Gm02	2282271	2282608	51656713	88.604	182	1e-97	557	894	894
PV_GBa0107O16-5'-EI491577	Gm01	4161718	4162026	55915595	88.7097	148	2e-77	190	492	724	Gm02	1797992	1798302	51656713	88.8535	146	4e-76	190	494	724
FE711892-Single	Gm01	4162178	4162800	55915595	82.3256	167	1e-88	138	771	916	Gm02	2280582	2281001	51656713	86.5566	186	1e-100	138	560	916
PV_GBa0124M21-5'-EI503834	Gm01	4166151	4166351	55915595	93.5644	143	2e-74	63	262	747	Gm02	2272632	2272847	51656713	91.2442	134	5e-69	48	262	747
Pvcon4381	Gm01	4196563	4197534	55915595	87.6923	493	0	1	975	1302	Gm02	2268030	2268383	51656713	84.0782	111	5e-55	279	629	1302
Pvcon6171	Gm01	4213486	4213700	55915595	89.3519	118	2e-59	205	417	937	Gm02	2260300	2260434	51656713	94.0741	103	2e-50	486	620	937
CV535843-Single	Gm01	4220126	4220275	55915595	92.8105	107	7e-53	262	414	697	Gm02	2246601	2246750	51656713	88.8889	83	1e-38	262	414	697
PV_GBa0044N03-5'-EI446827	Gm01	4252370	4252680	55915595	86.859	140	1e-72	406	716	716	Gm02	2228139	2228495	51656713	86.3128	150	1e-78	361	716	716
PV_GBa0029G02-3'-EI435682	Gm01	4268787	4269306	55915595	79.7753	81	2e-37	281	794	794	Gm02	2211243	2211540	51656713	84.9498	105	1e-51	357	650	794
CV531435-Single	Gm01	4270099	4270296	55915595	93.9394	150	1e-78	1	198	605	Gm02	2210189	2210384	51656713	93.8776	148	2e-77	3	198	605
PV_GBa0111E23-5'-EI494026	Gm01	4272117	4272570	55915595	84.7312	141	4e-73	250	700	810	Gm02	2207924	2208335	51656713	84.9412	139	6e-72	282	694	810
PV_GBa0062E12-3'-EI459390	Gm01	4272799	4273140	55915595	86.5497	148	3e-77	9	345	847	Gm02	2207347	2207658	51656713	86.859	136	4e-70	9	312	847
PV_GBa0080L12-5'-EI471991	Gm01	4284446	4285264	55915595	86.8357	369	0	4	813	813	Gm02	2199999	2200820	51656713	84.9398	308	1e-173	4	813	813
PV_GBa0095I18-5'-EI482555	Gm01	4285512	4286025	55915595	87.8378	256	1e-142	237	753	756	Gm02	2199206	2199751	51656713	87.2727	252	1e-139	207	753	756
PV_GBa0101G24-3'-EI486824	Gm01	4294508	4295108	55915595	86.039	282	1e-157	56	671	685	Gm02	2181957	2182574	51656713	85.0794	261	1e-145	56	685	685
CV542150-Single	Gm01	4303067	4303698	55915595	89.8734	373	0	65	692	706	Gm02	2173530	2174173	51656713	87.8882	330	0	63	696	706
PV_GBa0061G06-5'-EI458752	Gm01	4308991	4309524	55915595	88.6406	286	1e-159	197	733	851	Gm04	43478057	43478605	49243852	89.4737	309	1e-173	186	733	851
Pvcon1887	Gm01	4323867	4324156	55915595	90	174	9e-93	74	363	947	Gm02	2160189	2160481	51656713	89.7611	171	6e-91	74	363	947
PV_GBa0085G12-5'-EI475199	Gm01	4324805	4325101	55915595	85.5219	125	1e-63	26	322	741	Gm02	2154041	2154332	51656713	82.8767	92	6e-44	26	317	741
Pvcon6155	Gm01	4331476	4331631	55915595	92.9487	112	2e-55	80	235	1597	Gm02	2150351	2150499	51656713	90.604	93	3e-44	80	228	1597
PV_GBa0079J01-5'-EI471253	Gm01	4333811	4334282	55915595	83.4369	161	4e-85	1	471	765	Gm02	2147523	2148144	51656713	81.458	151	4e-79	1	612	765
PV_GBa0080L12-3'-EI471992	Gm01	4334344	4334843	55915595	85.6863	199	1e-107	1	504	831	Gm02	2146966	2147453	51656713	85.4582	190	1e-102	1	496	831
Pvcon3040	Gm01	4354135	4354748	55915595	86.3192	278	1e-154	341	954	1702	Gm02	2124265	2124765	51656713	88.024	261	1e-144	341	841	1702
PV_GBa0076P17-3'-EI469699	Gm01	4355508	4355760	55915595	94.4664	197	1e-106	275	527	732	Gm02	2123034	2123286	51656713	94.0711	193	1e-104	275	527	732
Pvcon2454	Gm01	4370459	4370693	55915595	87.6543	126	3e-64	212	454	786	Gm02	2089619	2089848	51656713	87.8788	112	8e-56	226	454	786
Pvcon2453	Gm01	4370971	4371092	55915595	90.1639	74	2e-33	209	330	420	Gm02	2089202	2089323	51656713	89.3443	70	5e-31	209	330	420
Pvcon6492	Gm01	4377110	4377669	55915595	88.3929	300	1e-168	1	560	883	Gm02	2079676	2080235	51656713	88.3929	300	1e-168	1	560	883
Pvcon2788	Gm01	4407195	4407762	55915595	85.4922	232	1e-127	1086	1646	1813	Gm02	2059398	2059876	51656713	86.6803	217	1e-118	1096	1578	1813
PV_GBa0107C20-5'-EI491024	Gm01	4411558	4411823	55915595	88.806	132	9e-68	534	799	799	Gm02	2054376	2054562	51656713	91.9786	127	9e-65	602	788	799
Pvcon413	Gm01	4435321	4436222	55915595	89.8004	531	0	1	900	1010	Gm02	2042971	2043858	51656713	88.964	496	0	1	888	1010
CV536633-Single	Gm01	4439013	4439232	55915595	91.8182	148	2e-77	274	493	638	Gm02	2039527	2039746	51656713	93.6364	164	6e-87	274	493	638
PV_GBa0107C20-3'-EI491025	Gm01	4463329	4463865	55915595	84.7426	207	1e-112	245	775	819	Gm02	2023663	2024196	51656713	85.8473	227	1e-124	245	775	819
FE688786-Single	Gm01	4469809	4470000	55915595	91.1458	124	6e-63	458	649	819	Gm02	2016727	2016909	51656713	92.3497	127	9e-65	467	649	819
FE900119-Single	Gm01	4474100	4474374	55915595	88.7273	151	4e-79	108	382	807	Gm12	11516659	11516918	40113140	88.8462	136	4e-70	383	640	807
AF402605.1-CDS	Gm01	4509351	4509749	55915595	93.985	303	1e-169	162	560	1117	Gm02	1991016	1991414	51656713	93.2331	291	1e-162	162	560	1117
PV_GBa0046E24-5'-EI447927	Gm01	4510376	4510605	55915595	87.8261	112	6e-56	79	304	648	Gm02	1990150	1990385	51656713	87.2881	120	1e-60	79	305	648
PV_GBa0058L09-3'-EI456850	Gm01	4530767	4530887	55915595	92.562	80	1e-36	172	287	833	Gm02	1973993	1974295	51656713	85.2941	109	5e-54	2	287	833
PV_GBa0063G12-3'-EI460204	Gm01	4589821	4589987	55915595	89.8204	99	4e-48	64	230	746	Gm02	1938195	1938860	51656713	85.3073	271	1e-150	80	746	746
FE680688-Single	Gm01	4594095	4594403	55915595	90.9677	194	1e-105	78	387	509	Gm02	1933589	1933951	51656713	90.9341	224	1e-123	25	387	509
Pvcon1594	Gm01	4595493	4595964	55915595	84.9576	188	1e-101	583	1054	1900	Gm02	1932724	1933229	51656713	83.9921	182	3e-97	558	1063	1900
Pvcon1077	Gm01	4620428	4621035	55915595	91.162	393	0	1329	1939	2205	Gm02	1896711	1897311	51656713	91.2252	391	0	1329	1926	2205
Pvcon1572	Gm01	4626134	4626354	55915595	89.5928	127	2e-64	510	727	1410	Gm02	1891147	1891364	51656713	90.8257	138	4e-71	510	727	1410
CV530680-Single	Gm01	4654402	4654704	55915595	84.1584	108	2e-53	161	456	883	Gm02	1859601	1860124	51656713	81.7326	125	2e-63	161	681	883
Pvcon8707	Gm01	4658606	4659365	55915595	84.4737	288	1e-161	5	749	955	Gm04	28608919	28609483	49243852	86.1947	246	1e-135	183	744	955
FE897184-Single	Gm01	4707690	4707988	55915595	88.7043	157	1e-82	233	533	702	Gm02	1811325	1811627	51656713	86.8852	137	8e-71	229	533	702
CV536206-Single	Gm01	4731459	4731568	55915595	95.4545	90	1e-42	366	475	737	Gm02	1801293	1801402	51656713	95.4545	90	1e-42	366	475	737
Pvcon7442	Gm01	4732323	4732575	55915595	90.9091	157	1e-82	524	775	788	Gm02	1800271	1800536	51656713	90.6015	162	1e-85	524	788	788
PV_GBa0089N06-5'-EI478304	Gm01	4734458	4734827	55915595	86.5229	160	1e-84	172	539	542	Gm02	1790639	1791171	51656713	83.4559	175	1e-93	1	539	542
PV_GBa0112A20-3'-EI494581	Gm01	4736218	4736518	55915595	92.0266	205	1e-111	164	464	471	Gm02	1789139	1789437	51656713	90.6355	187	1e-101	166	464	471
FE711927-Single	Gm01	4753102	4753585	55915595	86.9835	232	1e-127	190	673	679	Gm02	1782126	1782605	51656713	86.6667	224	1e-122	190	669	679
CB542324-Single	Gm01	4753760	4754038	55915595	88.8889	155	9e-82	122	400	412	Gm02	1781669	1782047	51656713	87.2396	178	2e-95	17	400	412
PV_GBa0051M21-3'-EI451924	Gm01	4755001	4755105	55915595	96.1905	85	1e-39	219	322	823	Gm02	1780533	1780638	51656713	97.1698	90	1e-42	219	323	823
Pvcon2766	Gm01	4806102	4806694	55915595	84.4771	237	1e-130	278	873	927	Gm02	1741273	1741851	51656713	85.6187	259	1e-143	282	873	927
PV_GBa0098G16-3'-EI484606	Gm01	4807216	4807362	55915595	87.7551	75	8e-34	71	217	702	Gm02	1740531	1740680	51656713	87.3333	74	3e-33	71	220	702
Pvcon1592	Gm01	4823184	4823787	55915595	88.4679	322	0	532	1136	1213	Gm02	1717187	1717835	51656713	88.1639	335	0	545	1200	1213
FE705115-Single	Gm01	4852857	4853161	55915595	88.2736	151	4e-79	416	721	724	Gm02	1701926	1702231	51656713	90.228	179	7e-96	416	721	724
Pvcon1088	Gm01	4853856	4854548	55915595	88.7165	371	0	405	1107	1131	Gm02	1700461	1701166	51656713	89.8592	410	0	405	1105	1131
PV_GBa0064N12-3'-EI461276	Gm01	4858656	4858907	55915595	90.0794	152	1e-79	409	660	822	Gm02	1696348	1696598	51656713	91.2351	163	3e-86	410	660	822
PV_GBa0067H23-3'-EI463136	Gm01	4859721	4860137	55915595	85.1319	164	7e-87	241	642	757	Gm02	1695034	1695752	51656713	81.931	190	1e-102	52	738	757
PV_GBa0036C17-5'-EI440592	Gm01	4875320	4875610	55915595	85.9589	114	5e-57	293	574	858	Gm02	1687021	1687297	51656713	87.0504	120	1e-60	300	572	858
PV_GBa0087B02-3'-EI476371	Gm01	4879933	4880511	55915595	89.4118	328	0	1	576	811	Gm02	1681925	1682453	51656713	90.9774	314	1e-176	89	599	811
PV_GBa0053G21-5'-EI453061	Gm01	4884617	4884842	55915595	87.8788	113	2e-56	195	416	822	Gm02	1677754	1677989	51656713	90.1639	133	2e-68	175	416	822
Pvcon4997	Gm01	4892513	4892954	55915595	83.0317	146	4e-76	136	568	714	Gm02	1668798	1669131	51656713	89.2216	190	1e-102	216	549	714
PV_GBa0034O18-5'-EI439664	Gm01	4897379	4897609	55915595	91.342	151	4e-79	549	779	810	Gm02	1664315	1664542	51656713	90.7895	144	6e-75	554	781	810
PV_GBa0009F10-5'-EI421022	Gm01	4900709	4901076	55915595	94.2935	280	1e-156	404	765	856	Gm02	1661005	1661401	51656713	91.6877	262	1e-145	386	770	856
PV_GBa0018K15-3'-EI427813	Gm01	4901951	4902615	55915595	88.8724	373	0	2	660	759	Gm02	1659319	1659755	51656713	87.643	211	1e-115	254	660	759
Pvcon6021	Gm01	4928200	4928372	55915595	89.0173	93	1e-44	515	686	695	Gm02	1635994	1636501	51656713	91.1417	324	0	180	686	695
Pvcon10686	Gm01	5005330	5005478	55915595	88.5906	77	5e-35	267	414	638	Gm02	9923790	9923881	51656713	96.7391	80	8e-37	55	146	638
CV537331-Single	Gm01	5040186	5040829	55915595	92.6154	442	0	1	647	664	Gm02	9946684	9947328	51656713	94.1085	490	0	1	638	664
Pvcon2805	Gm01	5084398	5084601	55915595	88.5714	113	2e-56	20	226	762	Gm02	9979966	9980181	51656713	89.3519	125	1e-63	20	229	762
FE899349-Single	Gm01	5111166	5111429	55915595	90.7407	171	5e-91	305	574	827	Gm02	9995626	9996071	51656713	87.1681	221	1e-121	123	574	827
PV_GBa0011E23-5'-EI422441	Gm01	5148245	5148632	55915595	83.8875	124	3e-63	51	429	440	Gm07	42284563	42284950	44683157	85.641	149	4e-78	51	429	440
PV_GBa0063G14-5'-EI460207	Gm01	5164081	5164388	55915595	88.1029	154	5e-81	101	408	580	Gm02	13616670	13617058	51656713	88.3249	192	1e-103	20	411	580
FE704288-Single	Gm01	5214145	5214465	55915595	87.5389	146	2e-76	1	311	427	Gm02	10011274	10011720	51656713	85.6823	186	1e-100	1	427	427
Pvcon4583	Gm01	5215022	5215530	55915595	87.0229	248	1e-137	274	796	796	Gm02	10012274	10012794	51656713	88.0455	260	1e-144	274	796	796
PV_GBa0096L19-3'-EI483431	Gm01	5221289	5221654	55915595	84.097	134	5e-69	216	567	745	Gm02	10016817	10017334	51656713	84.9237	174	7e-93	216	724	745
PV_GBa0118I16-3'-EI499278	Gm01	5252811	5253212	55915595	81.5166	83	1e-38	93	501	506	Gm02	10033266	10033667	51656713	84.5966	135	9e-70	109	501	506
PV_GBa0005M15-5'-EI418809	Gm01	5253307	5253429	55915595	90.2439	75	1e-33	1	123	867	Gm02	10033779	10033905	51656713	88.9764	71	3e-31	1	127	867
Pvcon8533	Gm01	5264509	5264898	55915595	91.5385	254	1e-140	643	1031	1177	Gm02	10039657	10040027	51656713	91.6442	247	1e-136	643	1013	1177
Pvcon3572	Gm01	5351270	5352004	55915595	91.5323	488	0	550	1291	1291	Gm02	10081650	10082384	51656713	91.8011	496	0	550	1291	1291
Pvcon7427	Gm01	5372616	5373153	55915595	85.4244	214	1e-116	272	794	979	Gm02	10096462	10096975	51656713	85.1429	195	1e-105	272	785	979
Pvcon3392	Gm01	5375215	5375514	55915595	94.3333	232	1e-127	561	860	972	Gm02	10099622	10099959	51656713	92.0118	230	1e-126	15	352	972
Pvcon4586	Gm01	5471412	5471655	55915595	86.8	107	6e-53	303	549	677	Gm02	10128843	10129087	51656713	85.8268	94	4e-45	303	556	677
Pvcon2406	Gm01	5497624	5498263	55915595	84.8765	235	1e-129	979	1600	1759	Gm02	10193318	10193961	51656713	85.8915	275	1e-153	979	1600	1759
PV_GBa0079E15-5'-EI471088	Gm01	5507801	5508089	55915595	86.1842	141	3e-73	50	353	720	Gm02	10190408	10190711	51656713	90.1316	184	8e-99	50	353	720
PV_GBa0106P06-3'-EI490857	Gm01	5509957	5510602	55915595	83.7423	223	1e-122	1	643	730	Gm02	10189033	10189685	51656713	86.0643	286	1e-159	1	641	730
Pvcon8188	Gm01	5521098	5521472	55915595	84.8	147	6e-77	16	390	440	Gm07	37105176	37105593	44683157	87.6777	213	1e-116	16	437	440
Pvcon2884	Gm01	5536534	5536818	55915595	86.3333	141	6e-73	151	450	1249	Gm02	10176577	10176870	51656713	86.6667	141	6e-73	151	450	1249
Pvcon7883	Gm01	5545879	5546241	55915595	91.5068	234	1e-129	1	359	457	Gm02	10167727	10167907	51656713	92.2652	121	2e-61	185	359	457
PV_GBa0079E15-3'-EI471089	Gm01	5588079	5588552	55915595	89.4191	281	1e-156	1	467	913	Gm02	10132892	10133360	51656713	90.1261	284	1e-158	1	467	913
PV_GBa0012F10-5'-EI423202	Gm01	5603734	5603894	55915595	90.6832	101	2e-49	157	317	428	Gm02	10224229	10224389	51656713	88.8199	89	2e-42	157	317	428
Pvcon6103	Gm01	5614637	5614796	55915595	96.875	140	1e-72	106	265	684	Gm02	10233445	10233646	51656713	93.0693	146	3e-76	264	465	684
CV541753-Single	Gm01	5617373	5617611	55915595	88.2845	127	5e-65	51	289	478	Gm02	10234067	10234296	51656713	87.3913	114	3e-57	51	280	478
CV532392-Single	Gm01	5650569	5650747	55915595	94.4134	139	4e-72	61	239	585	Gm02	10250980	10251158	51656713	93.8547	135	1e-69	61	239	585
CV530368-Single	Gm01	5704369	5705018	55915595	87.7273	327	0	13	656	656	Gm02	10270193	10270731	51656713	88.6827	293	1e-164	13	533	656
PV_GBa0116P17-5'-EI498117	Gm01	5800827	5801361	55915595	86.0294	227	1e-124	128	653	719	Gm02	10329070	10329602	51656713	85.0554	211	1e-115	148	665	719
FE899478-Single	Gm01	5815213	5815501	55915595	87.1972	141	4e-73	282	570	754	Gm02	5438224	5438512	51656713	87.1972	141	4e-73	282	570	754
Pvcon7039	Gm01	5875218	5875529	55915595	91.0256	200	1e-108	171	482	910	Gm02	10368698	10369009	51656713	91.0256	200	1e-108	171	482	910
Pvcon10632	Gm01	5979141	5979345	55915595	91.8269	138	4e-71	299	506	1267	Gm02	10408042	10408294	51656713	92.4901	173	5e-92	651	902	1267
CV538760-Single	Gm01	5980961	5981249	55915595	87.4172	124	4e-63	304	604	604	Gm02	10413263	10413466	51656713	91.866	131	3e-67	396	604	604
PV_GBa0075I23-3'-EI468704	Gm01	6046637	6046964	55915595	84.0237	96	3e-46	187	515	882	Gm02	10443067	10443392	51656713	86.0182	122	9e-62	221	535	882
PV_GBa0024D10-5'-EI431945	Gm01	6079446	6079964	55915595	83.2061	177	1e-94	1	504	821	Gm02	10474138	10474860	51656713	81.5825	185	2e-99	1	701	821
Pvcon3198	Gm01	6080583	6080795	55915595	83.5681	75	8e-34	24	224	643	Gm02	10475284	10475507	51656713	84.375	86	2e-40	13	224	643
FE897417-Single	Gm01	6095376	6095513	55915595	87.6812	70	9e-31	371	508	750	Gm02	42953042	42953268	51656713	88.5463	119	5e-60	376	601	750
PV_GBa0062K12-5'-EI459667	Gm01	6239253	6239647	55915595	82.793	124	4e-63	37	434	528	Gm02	10487691	10487807	51656713	92.3077	81	2e-37	322	438	528
Pvcon6584	Gm01	6321173	6321455	55915595	89.2734	160	2e-84	409	693	822	Gm02	10568014	10568216	51656713	93.5961	151	4e-79	409	611	822
CV529048-Single	Gm01	6323765	6324533	55915595	88.1664	391	0	73	825	825	Gm02	10564541	10565309	51656713	86.736	348	0	79	825	825
PV_GBa0097H08-5'-EI483916	Gm01	6353618	6353935	55915595	89.9371	190	1e-102	273	590	590	Gm02	10596069	10596386	51656713	89.3082	182	1e-97	273	590	590
CB543544-Single	Gm01	6354885	6355059	55915595	93.7143	131	2e-67	189	363	363	Gm02	10597418	10597592	51656713	94.2857	135	7e-70	189	363	363
PV_GBa0116K09-5'-EI497866	Gm01	6356151	6356482	55915595	87.0482	156	4e-82	455	780	784	Gm02	10598991	10599077	51656713	97.7011	79	4e-36	694	780	784
FE694629-Single	Gm01	6358484	6358961	55915595	88.0753	247	1e-136	259	719	734	Gm02	10600821	10601147	51656713	92.6606	231	1e-127	258	584	734
FE709670-Single	Gm01	6360958	6361254	55915595	94.6128	233	1e-128	366	662	734	Gm02	10609284	10609580	51656713	93.6027	221	1e-121	366	662	734
PV_GBa0083E21-5'-EI473671	Gm01	6416851	6417258	55915595	86.6983	191	1e-103	144	563	841	Gm02	10639763	10640192	51656713	83.4783	143	3e-74	144	601	841
CV534106-Single	Gm01	6427473	6427737	55915595	90.1887	155	1e-81	315	570	602	Gm02	10645537	10645679	51656713	94.4056	111	2e-55	315	457	602
Pvcon4542	Gm01	6438629	6438860	55915595	91.1017	147	1e-76	728	962	1101	Gm02	10650349	10650703	51656713	85.8311	138	3e-71	728	1092	1101
PV_GBa0070M18-5'-EI465300	Gm01	6496891	6497158	55915595	88.806	148	2e-77	473	740	753	Gm09	13924958	13925224	46843750	88.3895	143	2e-74	475	741	753
PV_GBa0101F06-5'-EI486747	Gm01	6509406	6509611	55915595	84.466	82	6e-38	225	421	736	Gm10	2982107	2982317	50969635	84.8341	87	6e-41	225	426	736
PV_GBa0087P24-3'-EI477044	Gm01	6509976	6510260	55915595	83.9161	96	1e-46	54	336	434	Gm04	38387370	38387618	49243852	85.6	100	6e-49	90	336	434
PV_GBa0057F21-5'-EI455888	Gm01	6524942	6525343	55915595	84.7666	149	7e-78	17	408	821	Gm02	10673608	10673996	51656713	86.3291	168	3e-89	17	408	821
Pvcon8625	Gm01	6611256	6612138	55915595	91.7793	586	0	2	879	883	Gm02	10702809	10703632	51656713	91.6867	546	0	2	820	883
Pvcon5213	Gm01	6656626	6656844	55915595	89.4737	136	5e-70	390	617	1146	Gm20	43509735	43509962	46773167	93.4211	168	4e-89	390	617	1146
Pvcon6042	Gm01	6697321	6698366	55915595	87.3239	525	0	458	1501	1501	Gm02	10726538	10727446	51656713	88.3188	480	0	462	1372	1501
PV_GBa0028G09-3'-EI434983	Gm01	6698704	6698960	55915595	90.7692	162	1e-85	198	457	675	Gm02	10727795	10728056	51656713	91.6031	172	1e-91	196	454	675
PV_GBa0075L19-3'-EI468831	Gm01	6700075	6700412	55915595	88.563	178	3e-95	195	535	702	Gm02	10729239	10729575	51656713	86.8035	150	1e-78	195	535	702
PV_GBa0043C06-3'-EI445585	Gm01	6703474	6703949	55915595	81.1594	116	4e-58	454	901	904	Gm02	10731946	10732439	51656713	80.2817	104	5e-51	454	904	904
FE711635-Single	Gm01	6772629	6772918	55915595	81.3115	82	6e-38	315	619	741	Gm16	31726409	31727104	37397385	82.0225	204	1e-111	47	741	741
CV529350-Single	Gm01	6774925	6775273	55915595	89.4286	194	1e-104	118	466	887	Gm02	10754765	10755096	51656713	87.3874	151	5e-79	144	466	887
PV_GBa0092K08-5'-EI480371	Gm01	6776714	6777266	55915595	84.9023	221	1e-121	4	543	697	Gm02	10756507	10757107	51656713	82.7476	211	1e-115	4	607	697
Pvcon8341	Gm01	6779088	6779212	55915595	90.4	77	2e-35	1	125	265	Gm02	10758877	10758974	51656713	93.8776	74	1e-33	1	98	265
Pvcon5522	Gm01	6788727	6788819	55915595	97.8495	85	2e-39	591	683	1374	Gm02	10767981	10768099	51656713	91.5966	79	7e-36	929	1047	1374
PV_GBa0106E16-5'-EI490355	Gm01	6797915	6798346	55915595	83.8269	136	3e-70	37	471	587	Gm02	10771553	10771991	51656713	83.5214	123	2e-62	37	471	587
PV_GBa0044A16-5'-EI446252	Gm01	6798505	6798764	55915595	89.2308	144	6e-75	115	373	749	Gm02	10772125	10772381	51656713	89.1051	141	4e-73	118	373	749
PV_GBa0095H10-3'-EI482494	Gm01	6888958	6889104	55915595	88.4354	79	7e-37	14	160	167	Gm08	5633587	5633745	46995532	88.6792	83	3e-39	3	160	167
FE706890-Single	Gm01	6936624	6936739	55915595	91.3793	76	2e-34	233	348	576	Gm02	10811078	10811242	51656713	90.3614	94	3e-45	233	397	576
Pvcon790	Gm01	6947615	6947750	55915595	96.3235	116	3e-58	20	155	804	Gm02	10813439	10813786	51656713	87.069	151	4e-79	404	743	804
Pvcon8729	Gm01	6964288	6964452	55915595	93.9394	125	7e-64	9	173	436	Gm02	10827130	10827500	51656713	88.7097	196	1e-106	9	374	436
Pvcon8941	Gm01	6989087	6989239	55915595	96.0784	129	9e-66	537	689	1208	Gm02	10838856	10839008	51656713	96.732	133	4e-68	537	689	1208
Pvcon2957	Gm01	6992276	6992713	55915595	90.6393	270	1e-150	276	712	880	Gm02	10841005	10841439	51656713	89.4253	243	1e-134	280	712	880
Pvcon10593	Gm01	7077902	7078568	55915595	91.4543	422	0	1	659	669	Gm02	10930963	10931629	51656713	89.9701	375	0	1	659	669
PV_GBa0033F04-5'-EI438477	Gm01	7095164	7095330	55915595	90.4192	101	3e-49	197	360	788	Gm02	10947536	10947670	51656713	94.8148	107	7e-53	202	336	788
Pvcon3996	Gm01	7095659	7095833	55915595	94.8571	139	1e-71	616	790	1406	Gm02	10948871	10949184	51656713	85.241	149	1e-77	126	457	1406
CV530669-Single	Gm01	7134112	7134366	55915595	94.5098	199	1e-107	620	874	903	Gm02	10962247	10962499	51656713	94.0711	193	1e-104	620	872	903
Pvcon2219	Gm01	7146929	7147072	55915595	92.3611	100	1e-48	459	602	831	Gm02	10971218	10971362	51656713	91.7241	97	7e-47	459	603	831
PV_GBa0110D01-3'-EI493202	Gm01	7149672	7149837	55915595	89.1566	92	7e-44	208	370	841	Gm02	10974987	10975152	51656713	87.3494	80	1e-36	208	370	841
PV_GBa0079F07-5'-EI471107	Gm01	7150819	7151177	55915595	88.0556	181	5e-97	440	787	795	Gm02	10976604	10976946	51656713	90.9884	209	1e-113	447	787	795
PV_GBa0063G11-3'-EI460202	Gm01	7195760	7195938	55915595	87.4317	76	2e-34	273	454	684	Gm02	10988433	10988614	51656713	85.8696	69	3e-30	273	454	684
PV_GBa0024H09-5'-EI432130	Gm01	7211692	7212074	55915595	89.295	217	1e-118	23	402	782	Gm02	10997077	10997744	51656713	85.9492	282	1e-157	23	673	782
Pvcon4296	Gm01	7254149	7254297	55915595	94.6309	117	1e-58	33	181	1045	Gm02	11049928	11050076	51656713	96.6443	129	7e-66	33	181	1045
PV_GBa0115B08-5'-EI496681	Gm01	7357149	7357504	55915595	87.0787	144	6e-75	35	373	779	Gm02	11116492	11116832	51656713	87.39	152	1e-79	41	373	779
Pvcon8159	Gm01	7446999	7447694	55915595	84.6485	259	1e-143	282	974	1374	Gm18	62232323	62233320	62308140	89.5105	571	0	279	1272	1374
Pvcon2551	Gm01	7479522	7480220	55915595	88.1429	335	0	2	685	685	Gm02	11135659	11136072	51656713	93.7198	310	1e-174	2	415	685
PV_GBa0101L12-3'-EI487027	Gm01	7480616	7481262	55915595	84.8532	255	1e-141	1	647	841	Gm02	11136468	11137114	51656713	84.544	247	1e-136	1	647	841
Pvcon1513	Gm01	7546643	7546857	55915595	94.8837	171	9e-91	198	412	1418	Gm02	11159412	11159626	51656713	93.9535	163	5e-86	198	412	1418
AY461734.1-CDS	Gm01	7695129	7695498	55915595	93.2432	270	1e-150	674	1043	1224	Gm02	11235809	11236178	51656713	92.973	266	1e-147	674	1043	1224
CV530144-Single	Gm01	7699008	7699315	55915595	91.5584	204	1e-110	275	582	959	Gm02	11239414	11239721	51656713	92.8571	220	1e-120	275	582	959
Pvcon10975	Gm01	7726894	7727232	55915595	95.5752	279	1e-155	159	497	497	Gm15	39630662	39630826	50939160	95.1515	133	1e-68	32	196	497
Pvcon10073	Gm01	8340498	8340669	55915595	88.9535	92	4e-44	70	240	493	Gm02	11399568	11399764	51656713	86.2944	89	3e-42	70	266	493
Pvcon1299	Gm01	8347108	8347388	55915595	89.0845	149	5e-78	308	585	600	Gm02	11407630	11407920	51656713	90.1361	165	1e-87	308	597	600
Pvcon10378	Gm01	8349276	8349898	55915595	87.1589	302	1e-169	9	628	691	Gm02	11410301	11410930	51656713	87.3016	302	1e-169	5	628	691
Pvcon6238	Gm01	8385153	8385563	55915595	85.6448	175	3e-93	395	805	1361	Gm17	9703057	9704005	41906774	88.8303	523	0	214	1159	1361
Pvcon10900	Gm01	8472706	8473701	55915595	85.5589	439	0	162	1160	1160	Gm02	11485650	11486645	51656713	85.0643	419	0	162	1160	1160
FE897075-Single	Gm01	8475133	8475478	55915595	84.2407	127	4e-65	7	355	358	Gm02	11487948	11488302	51656713	82.6816	106	1e-52	1	355	358
CV537449-Single	Gm01	8477019	8477193	55915595	92.5714	123	2e-62	246	420	760	Gm02	11489793	11489967	51656713	93.1429	127	8e-65	246	420	760
Pvcon1934	Gm01	8575788	8576335	55915595	91.2727	355	0	378	927	1514	Gm02	11518598	11519474	51656713	87.7252	431	0	378	1247	1514
Pvcon5635	Gm01	8582650	8583302	55915595	90.8116	413	0	110	762	1696	Gm02	11527896	11528550	51656713	90.9924	419	0	108	762	1696
Pvcon10344	Gm01	8588394	8588549	55915595	91.0256	100	3e-49	1	156	240	Gm02	11533629	11533777	51656713	90.604	93	5e-45	1	149	240
EG563019-Single	Gm01	8595029	8595326	55915595	90.604	186	1e-100	1	298	752	Gm02	11539663	11539960	51656713	91.6107	198	1e-107	1	298	752
CV538521-Single	Gm01	8669564	8669879	55915595	86.7089	148	2e-77	11	326	660	Gm02	11555104	11555435	51656713	89.759	196	1e-106	1	332	660
PV_GBa0060N22-5'-EI458391	Gm01	8839648	8840028	55915595	90.2887	229	1e-126	1	380	380	Gm02	11591300	11591680	51656713	89.5013	217	1e-119	1	380	380
3-130-g1830-mels	Gm01	8877472	8877814	55915595	90.6706	215	1e-117	424	766	935	Gm02	11604665	11605007	51656713	90.9621	219	1e-119	424	766	935
Pvcon532	Gm01	8877472	8877948	55915595	86.5979	217	1e-118	818	1298	1360	Gm02	11604665	11605007	51656713	90.9621	219	1e-119	818	1160	1360
Pvcon8681	Gm01	8912576	8912985	55915595	94.1463	314	1e-176	88	497	1263	Gm02	11619361	11619770	51656713	93.9024	310	1e-174	88	497	1263
FE702142-Single	Gm01	9023937	9024185	55915595	91.9679	169	8e-90	12	260	868	Gm02	11653938	11654185	51656713	91.9355	168	3e-89	12	259	868
FE711050-Single	Gm01	9024293	9025181	55915595	87.8652	453	0	1	886	886	Gm02	11654298	11655181	51656713	88.7006	480	0	1	881	886
PV_GBa0099C20-3'-EI485168	Gm01	9028812	9029046	55915595	86.9198	102	7e-50	337	566	780	Gm02	11659131	11659367	51656713	88.1857	117	8e-59	337	566	780
PV_GBa0096E07-3'-EI483088	Gm01	9040734	9040977	55915595	87.0079	127	8e-65	450	703	703	Gm02	11661689	11662040	51656713	87.3239	163	3e-86	349	703	703
PV_GBa0098A04-3'-EI484303	Gm01	9171622	9171789	55915595	86.9048	80	8e-37	250	417	688	Gm02	11690238	11690403	51656713	87.9518	86	2e-40	250	415	688
PV_GBa0121P22-3'-EI501791	Gm01	9174931	9175297	55915595	86.376	165	1e-87	1	349	586	Gm02	11693610	11693890	51656713	90.7473	173	2e-92	1	275	586
PV_GBa0074B09-3'-EI467655	Gm01	9175718	9176216	55915595	88.3041	256	1e-141	351	844	845	Gm02	11694374	11694826	51656713	86.9379	213	1e-116	405	845	845
PV_GBa0032L04-5'-EI438019	Gm01	9446624	9446987	55915595	82.4658	100	9e-49	77	426	661	Gm02	11748501	11748863	51656713	82.4176	88	1e-41	77	426	661
Pvcon8252	Gm01	9501586	9502864	55915595	84.6034	487	0	26	1290	1583	Gm02	11777266	11778753	51656713	86.747	704	0	2	1474	1583
Pvcon2206	Gm01	9529857	9529989	55915595	92.4812	86	7e-41	40	169	238	Gm16	5022159	5022285	37397385	92.126	84	1e-39	49	173	238
FE899578-Single	Gm01	9581064	9581385	55915595	84.3077	124	4e-63	205	514	553	Gm02	11811724	11812043	51656713	86.9969	154	5e-81	205	521	553
Pvcon3794	Gm01	9642177	9642867	55915595	87.5723	310	1e-174	209	864	868	Gm02	11822151	11822851	51656713	87.8745	332	0	209	868	868
Pvcon6699	Gm01	9980446	9980824	55915595	86.5435	179	1e-95	86	455	1303	Gm02	11923259	11923515	51656713	92.2179	177	2e-94	86	342	1303
FE711507-Single	Gm01	10051789	10052207	55915595	89.0215	236	1e-130	345	757	813	Gm02	11947663	11948079	51656713	88.0096	218	1e-119	345	755	813
PV_GBa0118P05-5'-EI499579	Gm01	10088114	10088315	55915595	91.6256	131	3e-67	507	709	713	Gm02	2309157	2309358	51656713	89.6552	115	1e-57	507	709	713
Pvcon3677	Gm01	10580679	10581097	55915595	90.9308	267	1e-148	639	1057	1576	Gm02	11972658	11973076	51656713	91.8854	283	1e-157	639	1057	1576
FE899327-Single	Gm01	10583164	10583361	55915595	89.899	114	5e-57	155	351	758	Gm02	11974952	11975148	51656713	91.8782	133	2e-68	155	351	758
Pvcon4592	Gm01	10601764	10602076	55915595	88.8179	173	5e-92	378	690	1147	Gm07	2280619	2281392	44683157	87.6448	391	0	1	777	1147
Pvcon7920	Gm01	10766067	10766979	55915595	87.3514	457	0	376	1282	1282	Gm02	12015797	12016706	51656713	87.3102	456	0	376	1282	1282
Pvcon3253	Gm01	10767054	10768422	55915595	88.5409	746	0	1	1396	1409	Gm02	12016781	12018181	51656713	89.0218	778	0	1	1395	1409
CV538986-Single	Gm01	10918538	10918756	55915595	84.9315	87	6e-41	407	625	753	Gm02	12049826	12049998	51656713	88.4393	93	2e-44	407	579	753
Pvcon6361	Gm01	10986319	10986469	55915595	88.7417	83	8e-39	259	409	410	Gm02	12055430	12055568	51656713	87.7698	71	1e-31	259	397	410
PV_GBa0067C04-3'-EI462894	Gm01	11172920	11173153	55915595	91.5254	148	3e-77	540	775	806	Gm02	12090253	12090464	51656713	92.5234	142	1e-73	560	773	806
PV_GBa0084I20-3'-EI474584	Gm01	11213229	11213380	55915595	91.4474	100	1e-48	166	317	805	Gm02	12104092	12104243	51656713	91.4474	100	1e-48	166	317	805
Pvcon6998	Gm01	11214640	11214838	55915595	93.4673	147	1e-76	290	488	882	Gm02	12105507	12105705	51656713	89.9497	119	6e-60	290	488	882
Pvcon8254	Gm01	11250002	11250148	55915595	93.1973	107	9e-53	697	843	940	Gm02	12110885	12111031	51656713	94.5578	115	2e-57	697	843	940
Pvcon1292	Gm01	11254091	11254349	55915595	90.3475	159	1e-83	394	652	1629	Gm02	12113983	12114241	51656713	92.6641	183	7e-98	394	652	1629
PV_GBa0003N24-5'-EI417594	Gm01	11466640	11467137	55915595	84.4311	181	3e-97	1	497	497	Gm02	12173401	12173828	51656713	83.6028	145	1e-75	58	479	497
PV_GBa0104E09-3'-EI488867	Gm01	11468833	11469236	55915595	84.87	129	5e-66	4	413	752	Gm02	12175279	12175695	51656713	82.7189	110	1e-54	4	413	752
Pvcon5162	Gm01	11499112	11499958	55915595	89.7285	499	0	1	847	1527	Gm02	12194511	12195357	51656713	90.3188	519	0	1	847	1527
PV_GBa0107A03-3'-EI490899	Gm01	11639093	11639456	55915595	80.8743	78	2e-35	393	758	944	Gm02	41446406	41446907	51656713	79.1252	77	7e-35	414	913	944
PV_GBa0040F05-3'-EI443567	Gm01	11672540	11672946	55915595	89.5122	217	1e-118	381	784	784	Gm02	12311031	12311435	51656713	91.4216	250	1e-138	381	784	784
AF350505.1-CDS	Gm01	11675571	11676330	55915595	90.1316	449	0	31	766	800	Gm02	12313533	12314341	51656713	87.3918	403	0	34	800	800
PV_GBa0028J08-3'-EI435112	Gm01	11697070	11697589	55915595	83.3333	168	2e-89	92	591	599	Gm02	12334640	12334909	51656713	89.2593	154	5e-81	92	361	599
PV_GBa0026D24-5'-EI433440	Gm01	11698080	11698331	55915595	91.2698	164	4e-87	105	356	416	Gm02	12335371	12335648	51656713	89.5683	162	6e-86	79	356	416
PV_GBa0049N23-3'-EI450529	Gm01	11919583	11919705	55915595	90.2439	75	9e-34	56	178	758	Gm07	11781256	11781364	44683157	90.8257	69	3e-30	70	178	758
PV_GBa0068B04-3'-EI463522	Gm01	11973482	11974000	55915595	89.4027	290	1e-162	171	683	699	Gm02	12472365	12472678	51656713	93.949	238	1e-131	374	687	699
Pvcon7538	Gm01	12004247	12004521	55915595	91.6364	183	5e-98	394	668	1240	Gm02	12498273	12498547	51656713	90.9091	175	3e-93	394	668	1240
Pvcon9432	Gm01	12007364	12007580	55915595	83.871	75	8e-34	262	475	719	Gm02	12507641	12507935	51656713	82.6667	89	4e-42	186	478	719
Pvcon5007	Gm01	12536233	12536731	55915595	82.2709	144	9e-75	489	990	1076	Gm02	12622286	12622699	51656713	82.6087	126	5e-64	76	489	1076
Pvcon6444	Gm01	12590276	12590450	55915595	89.1429	99	8e-48	901	1075	1340	Gm17	8832655	8833700	41906774	82.4762	304	1e-170	19	1067	1340
AY730047.1-CDS	Gm01	12865328	12865468	55915595	95.7447	117	1e-59	1	141	162	Gm02	12689937	12690073	51656713	94.1606	105	2e-52	1	137	162
AY327898.1-CDS	Gm01	12865794	12866725	55915595	84.2781	345	0	1	935	935	Gm02	12688669	12689597	51656713	84.2444	335	0	4	935	935
PV_GBa0045K11-5'-EI447450	Gm01	12915896	12916672	55915595	85.0064	260	1e-144	40	776	776	Gm02	12655125	12655899	51656713	85.7143	298	1e-167	40	765	776
PV_GBa0051B23-5'-EI451428	Gm01	12917025	12917744	55915595	87.7915	348	0	7	719	787	Gm02	12654033	12654762	51656713	86.7028	322	0	3	719	787
BQ481952-Single	Gm01	12918653	12918811	55915595	93.7107	119	5e-60	553	711	834	Gm02	12652969	12653127	51656713	92.4528	111	3e-55	553	711	834
BQ481951-Single	Gm01	12920474	12920936	55915595	81.5514	120	2e-60	41	516	1023	Gm02	12650797	12651260	51656713	81.7992	121	4e-61	41	516	1023
FG232867-Single	Gm01	13068425	13068769	55915595	90.4348	212	1e-115	168	508	613	Gm02	12642694	12643038	51656713	93.0435	248	1e-137	168	508	613
FG232866-Single	Gm01	13069764	13070039	55915595	94.2029	212	1e-115	431	706	706	Gm02	12641331	12641695	51656713	88.5333	203	1e-110	330	704	706
CV530488-Single	Gm01	14071504	14071734	55915595	88.7446	127	9e-65	353	583	861	Gm08	44834846	44835093	46995532	88.7097	136	4e-70	336	583	861
Pvcon1819	Gm01	14568535	14568806	55915595	95.2555	219	1e-119	184	457	817	Gm08	46650024	46650515	46995532	89.5372	266	1e-147	64	558	817
Pvcon2640	Gm01	14807220	14807810	55915595	86.2745	248	1e-137	581	1176	1265	Gm08	34824145	34824753	46995532	83.5182	192	1e-103	581	1176	1265
PV_GBa0125A01-3'-EI503981	Gm01	15543708	15543848	55915595	90.0709	85	5e-40	221	361	393	Gm08	34897052	34897203	46995532	89.4737	88	8e-42	210	361	393
Pvcon3882	Gm01	15545167	15545545	55915595	93.9314	287	1e-160	1	379	1243	Gm08	34898104	34898482	46995532	92.876	271	1e-150	1	379	1243
U18348.1-CDS	Gm01	15938463	15939390	55915595	82.5027	286	1e-159	1185	2109	2359	Gm08	34979298	34979903	46995532	82.5083	183	1e-97	361	960	2359
BQ481449-Single	Gm01	16135303	16135787	55915595	85.9794	211	1e-115	148	629	964	Gm08	35076473	35076993	46995532	84.8369	203	1e-110	112	629	964
Pvcon2627	Gm01	16335608	16336120	55915595	92.9825	369	0	518	1030	1190	Gm08	35095113	35095625	46995532	91.8129	345	0	518	1030	1190
PV_GBa0045L13-5'-EI447500	Gm01	16734093	16734299	55915595	91.8269	130	1e-66	623	826	826	Gm07	14114811	14114979	44683157	86.9822	81	3e-37	52	220	826
Pvcon10864	Gm01	18019727	18019851	55915595	92.8	89	6e-42	377	501	1156	Gm11	12243965	12244089	39172790	94.4	97	1e-46	377	501	1156
Pvcon3725	Gm01	18132293	18132618	55915595	85.5828	138	4e-71	979	1304	1420	Gm11	12289494	12289819	39172790	90.7975	206	1e-111	979	1304	1420
CB539945-Single	Gm01	18372100	18372220	55915595	97.5207	109	3e-54	227	347	516	Gm11	12348407	12348530	39172790	96.7742	108	1e-53	100	223	516
DV565221-Single	Gm01	19254932	19255095	55915595	93.2927	116	3e-59	15	174	174	Gm11	12615608	12615777	39172790	87.0588	84	5e-40	15	174	174
Pvcon8320	Gm01	19794766	19795276	55915595	85.3229	208	1e-113	5	503	1095	Gm11	12874926	12875216	39172790	91.0653	187	1e-100	669	959	1095
CV532349-Single	Gm01	19799523	19799874	55915595	83.8889	113	1e-56	178	525	551	Gm11	12876298	12876493	39172790	84.6154	84	3e-39	178	383	551
Pvcon4113	Gm01	20350854	20351008	55915595	96.129	131	1e-66	1187	1341	2196	Gm11	31153643	31153922	39172790	88.5714	150	5e-78	297	573	2196
FE694368-Single	Gm01	20355106	20355274	55915595	89.5349	98	2e-47	335	506	759	Gm11	31140496	31140664	39172790	90.1163	102	7e-50	335	506	759
FE697096-Single	Gm01	20713954	20714206	55915595	92.8854	181	5e-97	106	358	751	Gm17	7430536	7430778	41906774	83.9506	87	6e-41	114	356	751
PV_GBa0081G01-5'-EI472441	Gm01	20941544	20941709	55915595	88.5542	90	9e-43	108	273	654	Gm09	28041590	28041771	46843750	87.3626	90	9e-43	92	273	654
Pvcon9550	Gm01	21456607	21456825	55915595	86.5471	102	9e-50	409	631	960	Gm03	45730721	45730937	47781076	89.1403	124	7e-63	409	629	960
Pvcon10138	Gm01	21487955	21488780	55915595	88.7409	454	0	2	827	1160	Gm18	10585677	10586503	62308140	87.3035	407	0	1	827	1160
Pvcon8842	Gm01	22132941	22133312	55915595	91.129	240	1e-132	29	400	807	Gm03	3548936	3549298	47781076	82.0937	103	2e-50	38	400	807
FE711887-Single	Gm01	22133921	22134409	55915595	92.638	345	0	1	489	588	Gm03	3549761	3550249	47781076	88.7526	269	1e-149	1	489	588
Pvcon3352	Gm01	22484605	22486006	55915595	92.0827	955	0	1	1395	1420	Gm11	13615370	13616747	39172790	91.5881	908	0	1	1377	1420
Pvcon4469	Gm01	23910872	23911850	55915595	82.5956	308	1e-172	76	1033	1155	Gm08	24683026	24683570	46995532	84.0909	219	1e-119	58	620	1155
PV_GBa0019I23-5'-EI428486	Gm01	24222075	24222720	55915595	89.1808	359	0	205	840	905	Gm10	49021791	49021916	50969635	88.8889	70	1e-30	477	602	905
Pvcon9260	Gm01	24225943	24226165	55915595	92.8251	159	8e-84	631	853	919	Gm20	34717448	34717643	46773167	86.7347	92	8e-44	642	837	919
Pvcon5019	Gm01	24590446	24590990	55915595	88.6282	284	1e-158	392	937	998	Gm08	26349291	26349843	46995532	86.6548	237	1e-130	392	942	998
Pvcon10160	Gm01	24945736	24945984	55915595	87.6984	120	6e-61	106	353	359	Gm08	27933963	27934208	46995532	86.9565	98	8e-48	106	353	359
Pvcon8542	Gm01	24949410	24950033	55915595	94.4	477	0	263	886	886	Gm08	27937702	27938329	46995532	94.2766	477	0	259	886	886
CV533121-Single	Gm01	25665067	25665473	55915595	85.2941	164	6e-87	158	565	689	Gm17	39891493	39892029	41906774	82.2898	175	2e-93	45	603	689
Pvcon8609	Gm01	25711977	25712164	55915595	91.4894	124	4e-63	196	383	555	Gm08	23930452	23930639	46995532	91.4894	124	4e-63	196	383	555
Pvcon5057	Gm01	25713178	25713709	55915595	82.0976	166	6e-88	191	740	1057	Gm08	23928835	23929369	46995532	82.821	184	1e-98	191	740	1057
FE704294-Single	Gm01	26048074	26048342	55915595	91.0781	170	8e-91	1	268	361	Gm08	23630260	23630488	46995532	92.1397	158	1e-83	1	229	361
Pvcon7818	Gm01	26382669	26382895	55915595	91.1894	147	1e-76	125	351	896	Gm20	34412227	34412465	46773167	88.7029	131	4e-67	125	363	896
Pvcon3653	Gm01	26596403	26596868	55915595	89.485	259	1e-143	209	665	665	Gm02	8848658	8849105	51656713	90.1961	267	1e-148	209	665	665
FE681228-Single	Gm01	26883620	26884044	55915595	85.9813	182	1e-97	37	458	787	Gm13	6468930	6469350	44408971	81.9861	123	2e-62	37	469	787
AF303396.1-CDS	Gm01	26885222	26885798	55915595	85.2686	237	1e-130	808	1384	1787	Gm19	3652746	3653518	50589441	81.3119	224	1e-122	551	1358	1787
FD788381-Single	Gm01	27027827	27027990	55915595	88.5542	84	1e-39	1	159	261	Gm18	6378959	6379116	62308140	86.1446	69	1e-30	1	159	261
FG229047-Single	Gm01	27033268	27033512	55915595	86.5854	106	2e-52	211	455	508	Gm19	3619145	3619596	50589441	91.3717	296	1e-166	1	452	508
FE704349-Single	Gm01	27033822	27034079	55915595	82.5279	77	2e-35	1	261	315	Gm13	6446860	6447117	44408971	83.2714	85	4e-40	1	261	315
Pvcon6979	Gm01	27036548	27036690	55915595	94.4056	111	4e-55	956	1098	1132	Gm19	3634682	3634824	50589441	94.4056	111	4e-55	956	1098	1132
Pvcon54	Gm01	27163045	27163322	55915595	83.8129	96	5e-46	685	959	1323	Gm05	40517303	40517809	41936504	86.5878	233	1e-128	496	999	1323
PV_GBa0018L12-5'-EI427854	Gm01	27345418	27345543	55915595	91.2698	82	6e-38	376	501	811	Gm08	1574140	1574265	46995532	91.2698	82	6e-38	376	501	811
FE700954-Single	Gm01	27377620	27377868	55915595	86.3454	115	1e-57	469	705	914	Gm02	9081471	9081711	51656713	85.2	105	1e-51	495	735	914
Pvcon8129	Gm01	27378683	27378973	55915595	90.378	179	1e-95	463	753	1429	Gm02	9082736	9083031	51656713	87.8378	150	3e-78	463	755	1429
FE711483-Single	Gm01	27379068	27379347	55915595	84.0391	123	2e-62	187	493	596	Gm02	9083254	9083415	51656713	90.9091	101	2e-49	187	348	596
Pvcon10544	Gm01	27657585	27657745	55915595	87.8049	79	3e-36	322	483	558	Gm11	37979255	37979510	39172790	85.1562	103	1e-50	1	252	558
CV542663-Single	Gm01	27744140	27744643	55915595	89.6825	297	1e-166	227	730	745	Gm02	9169430	9169948	51656713	87.8613	268	1e-149	227	745	745
FE689439-Single	Gm01	27747074	27747406	55915595	85.8407	134	5e-69	343	680	713	Gm02	9172139	9172476	51656713	87.0206	155	2e-81	343	680	713
Pvcon4531	Gm01	27782581	27782820	55915595	91.6667	160	3e-84	261	500	1450	Gm02	9181750	9181990	51656713	91.2863	157	2e-82	260	500	1450
Pvcon8085	Gm01	27837950	27838056	55915595	93.4579	79	1e-36	46	152	286	Gm03	42931674	42931780	47781076	95.3271	87	2e-41	46	152	286
Pvcon876	Gm01	27963969	27964942	55915595	85.6574	430	0	304	1295	1555	Gm02	9219830	9220401	51656713	85.5422	242	1e-133	263	840	1555
3-138-g2108-mels	Gm01	27964154	27964534	55915595	88.5417	205	1e-111	1	375	838	Gm02	9219479	9219798	51656713	91.25	208	1e-113	125	444	838
Pvcon9847	Gm01	28109356	28109561	55915595	91.7476	138	3e-71	340	545	1061	Gm02	9279537	9279742	51656713	92.233	142	1e-73	340	545	1061
FE710991-Single	Gm01	28115674	28115863	55915595	91.0526	122	6e-62	17	206	617	Gm02	9286085	9286274	51656713	92.1053	130	1e-66	17	206	617
Pvcon2161	Gm01	28151575	28152532	55915595	86.952	458	0	377	1334	1875	Gm02	9305355	9306301	51656713	88.1732	499	0	377	1323	1875
Pvcon824	Gm01	28188760	28189201	55915595	88.5393	234	1e-128	86	515	1954	Gm02	9321596	9322040	51656713	88.3146	232	1e-127	86	515	1954
FE696550-Single	Gm01	28193390	28193643	55915595	87.7953	130	1e-66	6	259	549	Gm02	9325833	9326086	51656713	87.7953	130	1e-66	6	259	549
FE683400-Single	Gm01	28538301	28538472	55915595	90.6977	108	2e-53	509	680	902	Gm02	9423062	9423233	51656713	91.2791	112	9e-56	509	680	902
PV_GBa0069B20-5'-EI464195	Gm01	28539167	28539351	55915595	88.172	94	3e-45	361	546	594	Gm02	9423882	9424105	51656713	86.2222	97	5e-47	361	585	594
FE704756-Single	Gm01	28541847	28542520	55915595	90.2077	410	0	125	798	857	Gm02	9430704	9431380	51656713	90.8689	428	0	125	798	857
PV_GBa0093I08-3'-EI481027	Gm01	28544560	28544756	55915595	90.8629	117	8e-59	259	453	756	Gm02	9433644	9433855	51656713	91.9811	136	4e-70	244	453	756
Pvcon746	Gm01	28549591	28550251	55915595	90.1049	404	0	5	671	1595	Gm02	9435720	9436389	51656713	89.7474	391	0	5	671	1595
Pvcon5968	Gm01	28551924	28552178	55915595	94.902	203	1e-110	5	259	263	Gm02	9438067	9438323	51656713	94.1634	197	1e-107	3	259	263
FE897217-Single	Gm01	28642143	28642341	55915595	92.4623	139	5e-72	123	321	701	Gm02	9478117	9478311	51656713	92.3077	135	1e-69	127	321	701
CV531049-Single	Gm01	28769168	28769421	55915595	90.1575	154	8e-81	608	861	901	Gm02	9549977	9550188	51656713	94.8113	168	3e-89	396	607	901
CV531890-Single	Gm01	28774037	28774406	55915595	82.6667	101	2e-49	13	381	681	Gm02	9556235	9556514	51656713	86.0544	130	1e-66	387	679	681
FE899083-Single	Gm01	28902887	28903029	55915595	88.1119	73	1e-32	337	476	729	Gm11	6177729	6177871	39172790	89.5105	81	2e-37	337	476	729
PV_GBa0031O24-3'-EI437512	Gm01	28994463	28994595	55915595	89.6296	71	1e-31	243	377	414	Gm02	13125975	13126315	51656713	82.3362	78	8e-36	32	377	414
FD797164-Single	Gm01	28998371	28998474	55915595	92.3077	72	1e-32	55	158	211	Gm10	43128135	43128238	50969635	95.1923	84	1e-39	55	158	211
Pvcon978	Gm01	29004105	29004534	55915595	85.5814	182	1e-97	281	710	735	Gm10	43131228	43131715	50969635	93.8525	365	0	250	735	735
PV_GBa0101A05-5'-EI486522	Gm01	29271900	29272211	55915595	86.859	148	3e-77	219	530	879	Gm10	5567889	5568201	50969635	89.7764	185	2e-99	218	530	879
Pvcon2928	Gm01	29475155	29476012	55915595	90.3824	517	0	826	1687	2103	Gm18	12823401	12824346	62308140	88.2229	503	0	737	1687	2103
Pvcon5356	Gm01	29478240	29478958	55915595	86.7568	357	0	3	739	1481	Gm02	12960484	12961204	51656713	86.7925	359	0	1	739	1481
PV_GBa0056O20-3'-EI455561	Gm01	29570209	29570687	55915595	87.0707	250	1e-138	4	498	555	Gm02	12914511	12914962	51656713	88.0342	246	1e-136	8	474	555
PV_GBa0114M24-3'-EI496492	Gm01	29570772	29571079	55915595	86.6883	136	3e-70	2	307	696	Gm02	12914097	12914405	51656713	85.1133	117	7e-59	1	307	696
PV_GBa0095O23-5'-EI482851	Gm01	29790057	29790289	55915595	83.691	73	9e-33	114	344	493	Gm02	19046130	19046362	51656713	84.1202	77	4e-35	114	344	493
PV_GBa0125B11-5'-EI504043	Gm01	29810225	29810434	55915595	91.4286	138	3e-71	628	837	841	Gm02	12865759	12865967	51656713	93.3014	153	3e-80	629	837	841
Pvcon4795	Gm01	29825854	29825980	55915595	93.7008	95	2e-45	351	477	1230	Gm02	12860372	12860494	51656713	96.748	107	1e-52	355	477	1230
PV_GBa0024K01-5'-EI432253	Gm01	29844662	29844893	55915595	92.6724	164	7e-87	1	232	767	Gm02	12843530	12843761	51656713	94.3966	180	2e-96	1	232	767
PV_GBa0104C07-3'-EI488770	Gm01	29931088	29931210	55915595	91.0569	79	4e-36	619	741	795	Gm08	46472288	46472410	46995532	91.8699	83	2e-38	619	741	795
Pvcon2580	Gm01	30319581	30321090	55915595	92.8619	1081	0	1	1501	2283	Gm08	44817468	44818983	46995532	92.2823	1048	0	1	1501	2283
Pvcon7105	Gm01	30836474	30837357	55915595	91.2896	577	0	39	922	923	Gm08	35333086	35333970	46995532	91.2994	578	0	38	922	923
FE707211-Single	Gm01	31004362	31005041	55915595	88.2353	361	0	89	762	836	Gm08	35340033	35340788	46995532	85.8466	332	0	16	762	836
CB543461-Single	Gm01	31272414	31272659	55915595	89.8374	138	9e-72	62	305	315	Gm08	35370118	35370430	46995532	88.535	155	7e-82	2	311	315
Pvcon6227	Gm01	31275940	31276370	55915595	87.935	221	1e-120	126	553	1196	Gm08	35373030	35373445	46995532	87.7404	208	1e-113	134	543	1196
FD790192-Single	Gm01	31407849	31407983	55915595	92.5926	95	8e-46	392	526	611	Gm03	11886007	11886141	47781076	93.3333	99	3e-48	392	526	611
Pvcon6993	Gm01	31584159	31584310	55915595	88.8158	84	2e-39	223	374	374	Gm03	25085263	25085414	47781076	89.4737	88	7e-42	223	374	374
Pvcon1562	Gm01	31584943	31585277	55915595	90.8284	212	1e-115	269	606	624	Gm03	25083830	25084146	47781076	92.1136	217	1e-118	269	585	624
PV_GBa0123M10-5'-EI503079	Gm01	31690357	31690695	55915595	92.6254	239	1e-131	1	339	635	Gm04	47737417	47737577	49243852	96.2733	137	7e-71	347	507	635
CB541051-Single	Gm01	31821441	31821731	55915595	93.4708	215	1e-117	3	293	313	Gm03	13906526	13906813	47781076	93.0556	208	1e-113	3	290	313
PV_GBa0101P16-5'-EI487212	Gm01	31912968	31913281	55915595	85.3503	121	4e-61	426	723	870	Gm03	15436791	15436959	47781076	92.3077	113	2e-56	426	593	870
Pvcon5278	Gm01	31970898	31971063	55915595	93.4132	119	6e-60	448	614	920	Gm03	15349203	15349368	47781076	92.8144	115	1e-57	448	614	920
PV_GBa0107M14-5'-EI491479	Gm01	31972781	31973110	55915595	84.2424	122	8e-62	78	407	775	Gm03	15347158	15347453	47781076	86.1486	132	9e-68	76	371	775
Pvcon3581	Gm01	31977052	31977300	55915595	90	139	5e-72	228	474	637	Gm03	15343006	15343256	47781076	85.7143	93	1e-44	230	477	637
Pvcon1981	Gm01	32205729	32205922	55915595	93.299	142	2e-73	525	718	1547	Gm03	15085705	15085898	47781076	93.8144	146	8e-76	525	718	1547
PV_GBa0041B11-5'-EI444112	Gm01	32223156	32223398	55915595	90.535	151	4e-79	1	243	702	Gm03	15068075	15068316	47781076	90.0826	146	4e-76	2	243	702
PV_GBa0124K18-5'-EI503733	Gm01	32288319	32288858	55915595	83.8828	189	1e-102	106	642	692	Gm03	14840476	14841011	47781076	85.0829	209	1e-114	150	689	692
PV_GBa0091P15-3'-EI479878	Gm01	32606365	32606605	55915595	84.5238	103	1e-50	322	571	571	Gm03	14728229	14728475	47781076	85	105	8e-52	317	571	571
Pvcon8692	Gm01	32799095	32799517	55915595	81.4645	109	4e-54	303	732	737	Gm03	14355461	14355817	47781076	81.2672	82	6e-38	380	732	737
CV535602-Single	Gm01	32814113	32814563	55915595	86.9281	207	1e-112	159	617	637	Gm03	14350449	14350924	47781076	83.8843	155	1e-81	159	637	637
PV_GBa0074G12-5'-EI467895	Gm01	32869253	32869640	55915595	88.4021	208	1e-113	291	678	745	Gm03	23313124	23313578	47781076	87.4187	212	1e-115	264	722	745
PV_GBa0030O16-3'-EI436781	Gm01	33122439	33122722	55915595	84.375	95	1e-45	7	286	809	Gm03	22779006	22779291	47781076	84.1924	103	2e-50	7	286	809
PV_GBa0005G10-5'-EI418556	Gm01	33124923	33125342	55915595	88.1517	210	1e-114	1	416	494	Gm03	22776433	22776843	47781076	85.782	169	5e-90	1	416	494
Pvcon4166	Gm01	33127702	33127866	55915595	90.303	99	8e-48	137	298	1410	Gm03	22774623	22774736	47781076	95.614	94	8e-45	298	411	1410
Pvcon2620	Gm01	33159724	33160221	55915595	88.024	258	1e-142	762	1253	1465	Gm03	22498392	22498834	47781076	88.0361	230	1e-126	762	1195	1465
Pvcon9016	Gm01	33302266	33302868	55915595	87.8939	311	1e-174	367	969	1508	Gm03	22235862	22236463	47781076	88.0399	314	1e-176	367	968	1508
PV_GBa0091P16-3'-EI479880	Gm01	33458484	33458723	55915595	87.5519	113	2e-56	12	251	817	Gm03	22197256	22197486	47781076	88.7931	120	1e-60	12	242	817
PV_GBa0103L02-5'-EI488447	Gm01	33715859	33715987	55915595	91.4729	85	4e-40	170	298	355	Gm03	22163733	22163862	47781076	91.5385	86	1e-40	170	299	355
Pvcon3686	Gm01	33967427	33968358	55915595	82.139	265	1e-147	59	993	993	Gm03	21897909	21898251	47781076	86.2974	155	2e-81	59	401	993
Pvcon4671	Gm01	34033090	34033943	55915595	89.3567	487	0	186	1040	1292	Gm03	21627398	21628255	47781076	88.8372	466	0	186	1042	1292
CV529569-Single	Gm01	34034601	34035102	55915595	89.901	289	1e-161	278	782	833	Gm03	21626157	21626658	47781076	89.3069	277	1e-154	278	782	833
Pvcon37	Gm01	34345683	34345860	55915595	89.3258	102	6e-50	20	197	708	Gm03	21125207	21125550	47781076	88.3721	184	8e-99	23	366	708
PV_GBa0125I17-3'-EI504374	Gm01	34355096	34355466	55915595	84.7185	132	7e-68	273	640	640	Gm03	21120605	21120941	47781076	84.9558	121	3e-61	306	640	640
PV_GBa0063H23-5'-EI460273	Gm01	34356048	34356510	55915595	88.7931	236	1e-130	1	455	639	Gm03	21119509	21119984	47781076	87.4214	220	1e-120	1	470	639
Pvcon9303	Gm01	34485404	34485792	55915595	89.9743	233	1e-128	339	727	1030	Gm03	21083796	21084165	47781076	90.2703	226	1e-123	339	708	1030
Pvcon6622	Gm01	34508563	34508875	55915595	90.0958	187	1e-100	4	313	762	Gm03	21078521	21078833	47781076	88.8179	171	5e-91	4	313	762
Pvcon1411	Gm01	34546863	34547038	55915595	90.3409	108	3e-53	70	245	1175	Gm03	8126134	8126257	47781076	96.7742	108	3e-53	836	959	1175
CV538885-Single	Gm01	35128362	35128596	55915595	89.3617	135	1e-69	241	475	577	Gm03	20495051	20495282	47781076	87.5	116	2e-58	244	475	577
PV_GBa0107P09-3'-EI491611	Gm01	35188379	35189118	55915595	89.008	414	0	44	789	789	Gm03	20222182	20222924	47781076	88.251	391	0	44	789	789
Pvcon10874	Gm01	35191973	35192186	55915595	85.0467	86	1e-40	5	218	338	Gm03	20219319	20219532	47781076	84.5794	82	3e-38	5	218	338
FE710891-Single	Gm01	35327433	35327821	55915595	92.545	273	1e-152	349	737	763	Gm03	20106783	20107171	47781076	93.0591	281	1e-156	349	737	763
Pvcon9575	Gm01	35327969	35328378	55915595	87.3479	185	1e-99	1	405	461	Gm03	20107319	20107726	47781076	88.9976	214	1e-117	1	405	461
Pvcon1404	Gm01	35413290	35414961	55915595	86.8813	773	0	1	1676	2481	Gm15	50036694	50038367	50939160	87.1064	811	0	1	1676	2481
PV_GBa0063J02-3'-EI460328	Gm01	35432305	35432596	55915595	87.7551	143	2e-74	225	512	512	Gm03	20139744	20140020	47781076	82.6241	86	2e-40	246	512	512
PV_GBa0034L23-5'-EI439534	Gm01	35468030	35468286	55915595	92.607	181	5e-97	460	716	718	Gm03	20148280	20148532	47781076	92.8854	181	5e-97	465	717	718
PV_GBa0013G23-3'-EI423998	Gm01	35469152	35469348	55915595	92.0398	136	4e-70	149	349	776	Gm03	20149442	20149639	47781076	90.5941	121	3e-61	149	349	776
PV_GBa0062C14-3'-EI459302	Gm01	35470023	35470220	55915595	94.9495	158	3e-83	508	705	872	Gm03	20150599	20150796	47781076	94.9495	158	3e-83	508	705	872
PV_GBa0058H24-3'-EI456696	Gm01	35472610	35472958	55915595	88.8889	197	1e-106	5	335	581	Gm03	20153181	20153377	47781076	92.9293	134	4e-69	5	201	581
Pvcon1734	Gm01	35501798	35502172	55915595	90.7652	219	1e-119	1325	1692	1835	Gm03	20171154	20171576	47781076	87.822	193	1e-104	1325	1726	1835
PV_GBa0112G11-3'-EI494807	Gm01	35503452	35503562	55915595	91.8919	75	8e-34	341	451	665	Gm03	20172543	20172797	47781076	83.9695	81	2e-37	341	597	665
PV_GBa0106P05-5'-EI490854	Gm01	35506327	35506425	55915595	94.0594	74	3e-33	416	516	683	Gm03	20175554	20175652	47781076	95.0495	78	1e-35	416	516	683
Pvcon2124	Gm01	35645546	35645872	55915595	90.5199	203	1e-110	155	481	906	Gm03	19404686	19405012	47781076	89.9083	195	1e-105	155	481	906
Pvcon10965	Gm01	35863920	35865186	55915595	87.2656	607	0	1	1254	1324	Gm03	19262290	19263554	47781076	86.5098	564	0	1	1238	1324
Pvcon2337	Gm01	35868843	35869229	55915595	92.2481	267	1e-148	66	452	845	Gm03	19258625	19259011	47781076	91.2145	251	1e-139	66	452	845
Pvcon4111	Gm01	35963389	35963935	55915595	86.4964	256	1e-142	5	534	815	Gm03	19223573	19224099	47781076	86.5314	252	1e-139	5	534	815
Pvcon5325	Gm01	35964565	35964803	55915595	87.8661	123	1e-62	36	274	403	Gm03	19222550	19222936	47781076	83.7209	134	3e-69	27	399	403
BQ481836-Single	Gm01	35971637	35971808	55915595	87.2093	84	5e-39	838	1009	1010	Gm03	19217445	19217586	47781076	90.1408	86	3e-40	838	979	1010
BQ481936-Single	Gm01	35971949	35972419	55915595	86.0169	201	1e-109	425	894	1060	Gm03	19216809	19217296	47781076	85.2761	194	1e-104	403	889	1060
FE900057-Single	Gm01	35982817	35982957	55915595	92.9078	101	3e-49	139	279	784	Gm03	19202098	19202235	47781076	92.029	94	4e-45	142	279	784
Pvcon1885	Gm01	36148756	36148980	55915595	94.6667	177	2e-94	279	503	1480	Gm03	18953655	18953879	47781076	92.8889	161	8e-85	279	503	1480
PV_GBa0070D11-5'-EI464908	Gm01	36150541	36150721	55915595	90.8108	112	7e-56	395	578	699	Gm03	18952368	18952498	47781076	94.6565	103	2e-50	112	242	699
Pvcon7762	Gm01	36162230	36162560	55915595	85.9281	129	9e-66	883	1211	1213	Gm03	18947198	18947415	47781076	93.1193	158	4e-83	656	873	1213
Pvcon3981	Gm01	36263799	36263982	55915595	90.2174	109	5e-54	558	739	871	Gm03	18818082	18818299	47781076	90.367	131	4e-67	547	762	871
FE704282-Single	Gm01	36270951	36271102	55915595	90.1316	92	3e-44	48	199	389	Gm03	18806525	18806678	47781076	90.2597	94	2e-45	46	199	389
PV_GBa0080O12-5'-EI472119	Gm01	36333251	36333416	55915595	94.5783	130	1e-66	10	175	729	Gm03	18777849	18778037	47781076	93.6508	141	4e-73	9	197	729
Pvcon3296	Gm01	36350712	36351320	55915595	82.3052	193	1e-104	353	912	1196	Gm03	18766053	18766659	47781076	81.7886	180	3e-96	353	912	1196
Pvcon3007	Gm01	36372431	36372953	55915595	89.675	307	1e-171	18	540	2270	Gm03	18757119	18757641	47781076	89.2925	299	1e-167	18	540	2270
FE707750-Single	Gm01	36546501	36547254	55915595	87.0394	386	0	67	844	858	Gm03	18602771	18603542	47781076	87.5628	409	0	73	853	858
Pvcon5384	Gm01	36562324	36562486	55915595	87.1166	79	5e-36	414	576	1076	Gm03	18594201	18594768	47781076	85.4167	225	1e-123	414	972	1076
CB541234-Single	Gm01	36688556	36689088	55915595	87.242	261	1e-145	2	534	618	Gm03	7553224	7553755	47781076	91.9173	360	0	3	534	618
Pvcon7026	Gm01	36694908	36695141	55915595	87.1795	114	5e-57	532	765	765	Gm03	7548362	7548645	47781076	88.3803	152	1e-79	478	761	765
CV536923-Single	Gm01	36705662	36705977	55915595	86.3924	144	6e-75	167	482	720	Gm03	7275267	7275660	47781076	86.5482	180	2e-96	118	508	720
PV_GBa0125I09-3'-EI504358	Gm01	36735588	36735790	55915595	86.2069	89	4e-42	227	426	805	Gm03	18483071	18483318	47781076	83.2669	79	4e-36	227	474	805
EX303655-Single	Gm01	36796586	36796992	55915595	83.0467	132	9e-68	276	682	751	Gm07	17380842	17381333	44683157	91.2779	316	1e-177	247	738	751
CV543347-Single	Gm01	36991797	36992135	55915595	85.7971	121	1e-61	2	335	335	Gm03	18404268	18404602	47781076	85.3801	123	9e-63	3	335	335
PV_GBa0043I16-5'-EI445883	Gm01	37233977	37234199	55915595	90.1345	127	9e-65	423	643	790	Gm03	18155536	18155770	47781076	87.2881	104	5e-51	418	651	790
FE696369-Single	Gm01	37300038	37300484	55915595	90.604	279	1e-155	1	447	743	Gm03	18141287	18141723	47781076	91.5332	289	1e-161	1	437	743
PV_GBa0079L13-3'-EI471346	Gm01	37301161	37301254	55915595	96.8085	82	6e-38	149	242	809	Gm03	18140680	18140777	47781076	96.9388	86	3e-40	154	251	809
FE696368-Single	Gm01	37304443	37304842	55915595	84.1076	146	4e-76	65	470	746	Gm03	18136607	18136827	47781076	86.1607	98	2e-47	247	470	746
PV_GBa0063H23-3'-EI460274	Gm01	37380257	37380876	55915595	87.4598	302	1e-169	5	626	676	Gm03	18077882	18078495	47781076	87.3377	296	1e-165	5	620	676
Pvcon4020	Gm01	37460342	37460664	55915595	87.9518	176	9e-94	35	366	1335	Gm03	18019832	18020130	47781076	90.9699	191	1e-102	366	664	1335
PV_GBa0019I19-3'-EI428479	Gm01	37909998	37910282	55915595	82.807	92	7e-44	1	262	860	Gm09	42507436	42507679	46843750	85.6557	103	2e-50	1	230	860
PV_GBa0059P11-5'-EI457757	Gm01	37971364	37971659	55915595	88.1757	156	4e-82	280	575	752	Gm03	10539431	10539730	47781076	89	167	1e-88	280	575	752
Pvcon7867	Gm01	38199885	38200295	55915595	92.944	295	1e-165	98	508	897	Gm13	25205578	25206007	44408971	88.6311	231	1e-127	13	443	897
4-0*-g968-mels	Gm01	38308687	38308844	55915595	91.1392	102	5e-50	268	425	572	Gm03	10376632	10376784	47781076	90.8497	97	5e-47	273	425	572
Pvcon8552	Gm01	38308687	38308844	55915595	91.1392	102	5e-50	268	425	572	Gm03	10376632	10376784	47781076	90.8497	97	5e-47	273	425	572
Pvcon141	Gm01	38693324	38693685	55915595	92.8177	258	1e-142	573	934	1299	Gm03	9133530	9133891	47781076	92.5414	254	1e-140	573	934	1299
PV_GBa0079G20-3'-EI471166	Gm01	38705647	38705856	55915595	84.9765	78	5e-36	44	256	292	Gm03	9126285	9126495	47781076	86.8545	93	6e-45	44	256	292
Pvcon700	Gm01	38706930	38707175	55915595	87.3518	109	5e-54	558	808	831	Gm03	9124942	9125220	47781076	86.2676	110	1e-54	532	808	831
CB542770-Single	Gm01	38711554	38711742	55915595	89.418	109	3e-54	1	189	546	Gm03	9119483	9119674	47781076	90.1042	116	2e-58	1	192	546
CB543177-Single	Gm01	38712461	38712536	55915595	97.3684	68	7e-30	307	382	430	Gm03	9117634	9117755	47781076	90.1639	74	2e-33	92	213	430
CV537469-Single	Gm01	38773021	38773142	55915595	100	122	2e-62	1	122	169	Gm03	3912436	3912558	47781076	100	123	4e-63	1	123	169
PV_GBa0024H06-5'-EI432124	Gm01	39250960	39251729	55915595	90.2724	467	0	4	774	774	Gm03	7792391	7793163	47781076	90.1809	466	0	1	774	774
CV543690-Single	Gm01	39253776	39254125	55915595	89.7143	207	1e-112	352	701	739	Gm03	7799927	7800273	47781076	89.3678	197	1e-106	355	702	739
PV_GBa0076P05-3'-EI469675	Gm01	39262140	39262527	55915595	86.0051	164	7e-87	24	410	769	Gm03	7648875	7649284	47781076	84.434	146	4e-76	1	417	769
PV_GBa0073F21-5'-EI467122	Gm01	39264403	39264899	55915595	85.3119	205	1e-111	1	497	807	Gm03	7862732	7863279	47781076	85.2995	216	1e-118	1	550	807
Pvcon7211	Gm01	39350873	39351150	55915595	92.446	190	1e-102	499	775	913	Gm03	7735222	7735499	47781076	92.0863	186	1e-100	499	775	913
PV_GBa0090C14-3'-EI478542	Gm01	39356167	39356520	55915595	83.7535	107	6e-53	267	614	625	Gm03	7740210	7740626	47781076	83.4123	125	1e-63	206	614	625
CV534859-Single	Gm01	39357275	39357488	55915595	91.1215	138	2e-71	269	482	684	Gm03	7741240	7741453	47781076	90.6542	134	5e-69	269	482	684
FE900011-Single	Gm01	39787272	39787619	55915595	86.8946	165	2e-87	148	498	720	Gm03	8046789	8047139	47781076	87.4644	175	2e-93	148	498	720
Pvcon7793	Gm01	39946488	39946698	55915595	87.6777	107	2e-53	4	214	238	Gm03	8155852	8156062	47781076	86.2559	95	3e-46	4	214	238
PV_GBa0094L08-5'-EI481925	Gm01	39948455	39948718	55915595	89.0566	146	4e-76	457	715	729	Gm03	8157873	8158051	47781076	94.4444	136	3e-70	457	636	729
PV_GBa0021C03-3'-EI429654	Gm01	39959083	39959339	55915595	85.9922	113	2e-56	503	759	909	Gm02	5096739	5097049	51656713	86.1736	139	7e-72	503	813	909
Pvcon9162	Gm01	39990607	39990969	55915595	87.5	176	9e-94	975	1340	1377	Gm03	8192634	8192922	47781076	87.6712	146	7e-76	978	1269	1377
PV_GBa0010H14-3'-EI421846	Gm01	40078428	40078964	55915595	89.2727	313	1e-176	38	581	819	Gm03	8213171	8213872	47781076	87.8788	361	0	15	732	819
Pvcon10809	Gm01	40501682	40502006	55915595	88.9231	181	8e-97	577	901	1252	Gm03	8356930	8357211	47781076	91.1348	182	2e-97	290	571	1252
Pvcon3099	Gm01	40561026	40561514	55915595	89.4309	271	1e-150	677	1164	1164	Gm03	8425811	8426300	47781076	91.0751	300	1e-168	677	1164	1164
Pvcon5143	Gm01	41014306	41014738	55915595	89.819	266	1e-147	3	444	1240	Gm03	8578027	8578321	47781076	90.1695	177	2e-94	161	452	1240
PV_GBa0106F16-5'-EI490402	Gm01	41015239	41015449	55915595	93.3649	155	1e-81	199	409	653	Gm03	8590020	8590196	47781076	89.8305	105	1e-51	197	373	653
Pvcon6938	Gm01	41067270	41067677	55915595	87.4396	182	8e-98	72	480	489	Gm03	8625064	8625477	47781076	85.5792	158	2e-83	72	489	489
FD789393-Single	Gm01	41068300	41068411	55915595	96.4286	96	9e-47	168	279	279	Gm03	8626738	8626842	47781076	97.1429	93	6e-45	1	105	279
PV_GBa0039O06-5'-EI443252	Gm01	41071143	41071262	55915595	92.5	84	2e-39	68	187	449	Gm03	8627611	8627736	47781076	91.2698	82	3e-38	68	193	449
PV_GBa0020M24-3'-EI429418	Gm01	41071554	41071931	55915595	89.295	222	1e-121	212	586	822	Gm03	8628032	8628413	47781076	87.3385	195	1e-105	209	586	822
Pvcon8993	Gm01	41210611	41210895	55915595	88.0702	145	2e-75	16	294	831	Gm04	7922067	7922366	49243852	87.3333	144	7e-75	1	294	831
CB541035-Single	Gm01	41684619	41684880	55915595	91.9847	178	2e-95	244	505	509	Gm03	6962530	6962791	47781076	89.6947	154	4e-81	244	505	509
PV_GBa0011H19-5'-EI422572	Gm01	41688216	41688317	55915595	92.1569	70	8e-31	10	111	706	Gm03	6960211	6960312	47781076	92.1569	70	8e-31	10	111	706
PV_GBa0118A05-5'-EI498879	Gm01	41728318	41728439	55915595	90.1639	74	3e-33	365	486	722	Gm04	2449321	2449442	49243852	90.1639	74	3e-33	365	486	722
PV_GBa0025H08-3'-EI432859	Gm01	41987133	41987629	55915595	79.7217	92	6e-44	227	723	741	Gm03	6852517	6852881	47781076	81.8182	105	1e-51	359	723	741
Pvcon8956	Gm01	41991106	41991318	55915595	87.3239	105	2e-51	128	340	1062	Gm03	6848927	6849139	47781076	85.446	89	6e-42	128	340	1062
PV_GBa0076L03-5'-EI469499	Gm01	41993223	41993578	55915595	87.5691	179	8e-96	1	356	797	Gm03	6846709	6847064	47781076	88.3978	186	1e-100	1	356	797
Pvcon4388	Gm01	42066289	42066565	55915595	97.1119	245	1e-135	901	1177	1751	Gm03	6718127	6718403	47781076	96.7509	241	1e-132	901	1177	1751
Pvcon1472	Gm01	42125767	42125856	55915595	94.4444	70	1e-30	503	592	1109	Gm03	6690014	6690323	47781076	83.0671	97	1e-46	50	359	1109
EX304768-Single	Gm01	42143665	42144037	55915595	92.7614	261	1e-145	216	587	626	Gm03	6680367	6680739	47781076	91.689	245	1e-135	216	587	626
PV_GBa0013J02-5'-EI424096	Gm01	42226614	42226979	55915595	90.4372	222	1e-121	27	391	705	Gm03	6646989	6647350	47781076	91.4365	238	1e-131	27	388	705
CV535445-Single	Gm01	42232918	42233488	55915595	93.8704	432	0	117	687	687	Gm03	6641269	6641842	47781076	93.0314	415	0	114	687	687
PV_GBa0085C24-5'-EI475037	Gm01	42470088	42470507	55915595	84.0476	152	6e-80	1	420	424	Gm03	6155030	6155270	47781076	83.4025	81	1e-37	96	336	424
PV_GBa0110O14-5'-EI493736	Gm01	42609774	42610554	55915595	91.8054	526	0	3	783	783	Gm03	6023063	6023843	47781076	91.2932	510	0	3	783	783
Pvcon7597	Gm01	42629077	42629373	55915595	88.8889	165	1e-87	308	604	608	Gm03	5966291	5966587	47781076	87.8788	153	2e-80	308	604	608
Pvcon1727	Gm01	42661239	42661480	55915595	90.4959	150	1e-78	210	451	583	Gm03	5940350	5940581	47781076	90.9483	148	2e-77	210	441	583
PV_GBa0121K18-5'-EI501559	Gm01	42786475	42786734	55915595	83.8462	92	6e-44	56	315	729	Gm03	7079412	7080113	47781076	85.554	287	1e-160	5	717	729
PV_GBa0102K03-5'-EI487649	Gm01	42842626	42843179	55915595	82.4057	149	5e-78	114	669	671	Gm08	20721996	20722541	46995532	84.1241	188	1e-101	115	661	671
PV_GBa0057G13-5'-EI455920	Gm01	42844083	42844457	55915595	80.5333	83	2e-38	315	689	896	Gm07	11007678	11007892	44683157	84.6512	83	2e-38	303	517	896
PV_GBa0099J03-5'-EI485456	Gm01	43025976	43026215	55915595	86.25	108	2e-53	4	243	756	Gm03	5733234	5733563	47781076	82.7273	103	2e-50	1	324	756
FD786816-Single	Gm01	43026318	43026475	55915595	92.4051	110	2e-55	1	158	158	Gm03	5732977	5733134	47781076	91.1392	102	1e-50	1	158	158
PV_GBa0117K03-3'-EI498594	Gm01	43056665	43056898	55915595	90.6383	136	4e-70	207	438	790	Gm03	5710715	5711310	47781076	81.6529	154	7e-81	224	790	790
PV_GBa0116L03-5'-EI497901	Gm01	43069883	43070584	55915595	88.3263	373	0	1	706	769	Gm03	5699883	5700495	47781076	90.0489	367	0	66	675	769
PV_GBa0030E16-5'-EI436345	Gm01	43077223	43077502	55915595	85.159	108	2e-53	254	536	748	Gm03	5636892	5637026	47781076	93.3333	99	4e-48	6	140	748
PV_GBa0116I22-3'-EI497797	Gm01	43077960	43078125	55915595	92.7711	118	2e-59	98	263	761	Gm03	5588433	5588581	47781076	92.6174	105	1e-51	112	260	761
PV_GBa0042F12-3'-EI445012	Gm01	43078214	43078600	55915595	85.5297	159	8e-84	269	649	878	Gm03	5987563	5988028	47781076	83.0508	140	2e-72	283	747	878
Pvcon1583	Gm01	43140924	43141726	55915595	91.4072	524	0	95	890	1075	Gm03	5527161	5527536	47781076	94.1489	288	1e-160	478	853	1075
Pvcon6277	Gm01	43143472	43144031	55915595	85.8929	242	1e-133	247	803	1054	Gm03	5525972	5526668	47781076	85.4108	281	1e-156	252	956	1054
PV_GBa0081B05-5'-EI472233	Gm01	43158849	43159317	55915595	88.6994	253	1e-140	310	777	779	Gm03	5504084	5504552	47781076	87.8465	237	1e-130	310	777	779
PV_GBa0047B20-5'-EI448505	Gm01	43177161	43177352	55915595	91.6667	126	3e-64	527	715	717	Gm03	5491624	5491887	47781076	89.434	137	8e-71	441	697	717
PV_GBa0101F16-5'-EI486766	Gm01	43220694	43220994	55915595	87.7076	149	6e-78	258	557	784	Gm03	5457579	5457815	47781076	85.2321	97	7e-47	312	548	784
Pvcon3518	Gm01	43264775	43265355	55915595	85.6661	224	1e-122	267	850	864	Gm03	5388962	5389219	47781076	86.7424	113	2e-56	590	850	864
Pvcon8730	Gm01	43265878	43267043	55915595	86.4957	530	0	2	1168	1172	Gm03	5386978	5388137	47781076	86.7521	548	0	2	1168	1172
PV_GBa0035D23-3'-EI439906	Gm01	43365247	43365518	55915595	87.2727	128	2e-65	49	313	666	Gm03	5293896	5294157	47781076	86.8421	124	5e-63	49	305	666
Pvcon6108	Gm01	43465097	43465324	55915595	85.5263	96	3e-46	289	516	860	Gm18	53917715	53917939	62308140	93.3333	165	2e-87	292	516	860
EC911309-Single	Gm01	43467816	43467943	55915595	91.4062	84	1e-39	119	246	253	Gm03	5215870	5215997	47781076	92.1875	88	5e-42	119	246	253
CV537351-Single	Gm01	43469747	43469970	55915595	83.4821	76	2e-34	305	528	755	Gm18	53923085	53923315	62308140	88.7446	127	8e-65	299	529	755
Pvcon6055	Gm01	43622779	43623033	55915595	83.9216	91	2e-43	121	375	557	Gm03	5106199	5106522	47781076	82.4074	94	3e-45	55	375	557
PV_GBa0108I12-5'-EI492022	Gm01	43829072	43829241	55915595	91.7647	114	5e-57	469	638	763	Gm03	4837777	4837949	47781076	87.8613	86	2e-40	468	638	763
PV_GBa0091O04-5'-EI479809	Gm01	43834938	43835592	55915595	84.4411	212	1e-115	153	784	790	Gm03	4829181	4829841	47781076	84.3609	212	1e-115	160	790	790
Pvcon4232	Gm01	43871949	43873143	55915595	90.2092	728	0	1	1195	1506	Gm03	4798387	4799553	47781076	89.4602	674	0	1	1164	1506
FE711090-Single	Gm01	43924615	43925183	55915595	84.2373	220	1e-120	68	652	654	Gm03	4749985	4750572	47781076	85.0594	229	1e-125	65	648	654
Pvcon5067	Gm01	43925260	43926587	55915595	90.308	805	0	1	1319	1414	Gm03	4688345	4689221	47781076	87.7551	440	0	430	1306	1414
Pvcon9124	Gm01	43989885	43991167	55915595	86.4093	590	0	26	1274	1611	Gm03	4624408	4625579	47781076	87.0968	565	0	127	1256	1611
PV_GBa0084N01-5'-EI474780	Gm01	43996547	43996668	55915595	90.2439	71	2e-31	35	157	634	Gm03	4614820	4614937	47781076	91.5966	75	7e-34	39	157	634
PV_GBa0109C20-5'-EI492486	Gm01	44010851	44011057	55915595	87.1429	83	1e-38	460	666	702	Gm03	4603592	4603715	47781076	90.3226	72	5e-32	456	578	702
CV541394-Single	Gm01	44040131	44040409	55915595	93.5484	207	1e-113	33	311	426	Gm03	4595104	4595382	47781076	93.19	203	1e-110	33	311	426
FE899947-Single	Gm01	44208485	44208847	55915595	86.5014	155	2e-81	12	366	792	Gm03	4531253	4531615	47781076	87.6033	171	5e-91	12	366	792
Pvcon3576	Gm01	44235094	44236125	55915595	88.588	532	0	755	1780	1804	Gm03	4513843	4514874	47781076	89.2442	564	0	755	1780	1804
Pvcon1433	Gm01	44348069	44348343	55915595	86.1818	123	2e-62	164	438	703	Gm03	4486775	4487033	47781076	87.2587	127	8e-65	168	426	703
PV_GBa0120E12-3'-EI500532	Gm01	44354314	44354910	55915595	81.5661	130	1e-66	7	596	669	Gm03	4482377	4482923	47781076	84.1071	181	4e-97	7	552	669
PV_GBa0056L06-5'-EI455405	Gm01	44356329	44356796	55915595	84.4017	174	7e-93	247	711	714	Gm03	4480217	4480673	47781076	84.2451	169	7e-90	255	711	714
Pvcon5233	Gm01	44366033	44367207	55915595	88.5106	632	0	188	1360	1459	Gm03	4473969	4475123	47781076	89.3506	660	0	188	1340	1459
PV_GBa0076L14-5'-EI469517	Gm01	44382142	44382699	55915595	89.5018	304	1e-170	1	558	719	Gm03	4466961	4467475	47781076	90.5039	315	1e-177	1	507	719
PV_GBa0035N15-5'-EI440358	Gm01	44387782	44388554	55915595	91.0968	487	0	4	777	818	Gm03	4460845	4461457	47781076	93.4853	450	0	4	617	818
PV_GBa0062M21-5'-EI459771	Gm01	44388851	44388977	55915595	97.6562	112	8e-56	669	796	796	Gm03	4460271	4460386	47781076	97.4138	104	5e-51	669	784	796
PV_GBa0124A02-5'-EI503244	Gm01	44490241	44491065	55915595	93.4861	607	0	1	829	829	Gm03	3970603	3971430	47781076	93.3655	605	0	1	829	829
PV_GBa0048O20-5'-EI449834	Gm01	44491910	44492626	55915595	91.922	478	0	1	717	722	Gm03	3969031	3969747	47781076	92.8969	506	0	1	717	722
Pvcon3048	Gm01	44497241	44497556	55915595	92.7215	226	1e-124	124	432	541	Gm03	3964456	3964719	47781076	95.0758	212	1e-115	124	387	541
PV_GBa0100J24-5'-EI486231	Gm01	44505098	44505288	55915595	86.3874	82	6e-38	601	786	811	Gm03	3951840	3952027	47781076	87.234	84	4e-39	601	786	811
Pvcon2539	Gm01	44505978	44506287	55915595	80.9677	82	1e-37	919	1210	1562	Gm03	3950905	3951138	47781076	83.3333	85	2e-39	919	1140	1562
Pvcon10928	Gm01	44563718	44563922	55915595	89.2683	117	1e-58	615	819	1117	Gm11	13056579	13056842	39172790	93.9394	200	1e-108	605	868	1117
PV_GBa0116M07-3'-EI497956	Gm01	44662765	44663074	55915595	85.1613	124	5e-63	8	314	740	Gm03	3866560	3866865	47781076	85.6209	128	2e-65	8	310	740
PV_GBa0019G04-3'-EI428355	Gm01	44883853	44884091	55915595	93.3054	175	2e-93	443	681	806	Gm03	3802187	3802446	47781076	91.5709	169	8e-90	431	691	806
FE899602-Single	Gm01	44925385	44925642	55915595	90.3101	158	2e-83	4	261	660	Gm20	35512740	35513000	46773167	93.1034	189	1e-102	1	261	660
Pvcon2861	Gm01	44965716	44966802	55915595	91.3523	711	0	60	1146	1404	Gm03	3645121	3645690	47781076	89.8246	338	0	62	631	1404
Pvcon2313	Gm01	44981360	44981521	55915595	95.0617	130	2e-66	387	548	1021	Gm03	3636653	3636814	47781076	95.679	134	8e-69	387	548	1021
Pvcon2314	Gm01	44984037	44984408	55915595	84.555	134	1e-68	4	372	1638	Gm03	3633848	3634160	47781076	85.3583	128	5e-65	2	310	1638
Pvcon10799	Gm01	45051665	45051982	55915595	86.25	137	6e-71	125	443	525	Gm13	5400131	5400476	44408971	85.755	143	2e-74	116	464	525
CV539382-Single	Gm01	45081211	45081897	55915595	85.9012	296	1e-165	2	689	706	Gm03	3581776	3582474	47781076	80.4006	151	4e-79	3	701	706
PV_GBa0103G17-5'-EI488242	Gm01	45095253	45095500	55915595	89.5161	142	9e-74	302	546	739	Gm03	3583746	3583943	47781076	92.4242	136	3e-70	300	494	739
PV_GBa0064F10-3'-EI460897	Gm01	45117083	45117385	55915595	86.8421	132	1e-67	4	295	837	Gm03	3563843	3564109	47781076	88.0597	122	9e-62	40	296	837
PV_GBa0050H23-5'-EI450974	Gm01	45166537	45167297	55915595	88.266	411	0	10	743	743	Gm03	3582725	3583362	47781076	91.8495	426	0	112	743	743
PV_GBa0090G02-3'-EI478706	Gm01	45168261	45168345	55915595	98.8235	81	2e-37	69	153	696	Gm03	3584387	3584471	47781076	97.6471	77	5e-35	69	153	696
Pvcon5367	Gm01	45234320	45234473	55915595	90.9091	98	1e-47	55	208	506	Gm03	3548373	3548525	47781076	90.2597	90	7e-43	55	208	506
CB542905-Single	Gm01	45319661	45320070	55915595	89.0511	222	1e-121	2	397	481	Gm06	15721114	15721307	50722821	92.3858	135	9e-70	165	356	481
Pvcon1858	Gm01	45349738	45349976	55915595	84	88	9e-42	6	243	434	Gm13	26040226	26040361	44408971	88.2353	72	3e-32	200	335	434
FE707842-Single	Gm01	45353620	45353954	55915595	90.7463	211	1e-115	122	456	786	Gm13	10550568	10550843	44408971	83.6957	96	3e-46	181	456	786
PV_GBa0076N07-5'-EI469596	Gm01	45355255	45356027	55915595	86.7008	350	0	17	798	798	Gm03	3506395	3507171	47781076	87.3402	376	0	17	798	798
PV_GBa0124E05-3'-EI503427	Gm01	45431383	45431751	55915595	86.9681	155	2e-81	508	875	877	Gm03	3262467	3262837	47781076	89.5722	192	1e-103	508	875	877
PV_GBa0022E11-3'-EI430513	Gm01	45439713	45439984	55915595	83.8235	97	8e-47	270	535	910	Gm04	11133349	11133607	49243852	84.3284	96	3e-46	536	801	910
Pvcon4074	Gm01	45453799	45453999	55915595	95.5224	165	2e-87	196	396	1014	Gm03	3255046	3255246	47781076	94.5274	157	1e-82	196	396	1014
Pvcon9735	Gm01	45561384	45561971	55915595	90.8163	374	0	205	792	797	Gm03	3203974	3204561	47781076	92.0068	402	0	205	792	797
CV531486-Single	Gm01	45653719	45653849	55915595	90.0763	79	4e-36	258	388	808	Gm06	2577616	2577751	50722821	88.9706	76	2e-34	115	250	808
Pvcon6396	Gm01	45687161	45687329	55915595	93.4911	121	6e-61	164	331	1409	Gm03	3109716	3109884	47781076	93.4911	121	6e-61	164	331	1409
PV_GBa0085C17-3'-EI475025	Gm01	45690351	45690746	55915595	87.6238	187	1e-100	1	399	907	Gm03	3106702	3107097	47781076	88.8614	207	1e-112	1	399	907
PV_GBa0067P11-5'-EI463464	Gm01	45740074	45740343	55915595	88.8889	150	2e-78	216	485	748	Gm05	37838201	37838830	41936504	92.575	429	0	2	633	748
Pvcon6930	Gm01	45787019	45787641	55915595	93.4189	451	0	1	621	623	Gm03	3082096	3082715	47781076	93.0757	441	0	1	620	623
CV537759-Single	Gm01	45787753	45788516	55915595	94.2408	588	0	23	786	786	Gm03	3081221	3081984	47781076	94.3717	592	0	23	786	786
CV543227-Single	Gm01	45799202	45799780	55915595	84.8485	221	1e-121	7	588	596	Gm03	3075600	3076184	47781076	85.9083	235	1e-129	7	581	596
PV_GBa0014O06-5'-EI425071	Gm01	45804378	45804620	55915595	84.8361	90	1e-42	88	328	793	Gm03	3072406	3072673	47781076	83.2714	79	4e-36	64	328	793
Pvcon4994	Gm01	45852563	45853470	55915595	89.3989	537	0	1	892	892	Gm03	2977303	2978219	47781076	89.1422	519	0	1	892	892
Pvcon2460	Gm01	45858295	45858684	55915595	89.25	218	1e-118	1452	1851	1856	Gm03	2983093	2983478	47781076	87.5312	190	1e-102	1452	1848	1856
Pvcon2630	Gm01	45905504	45906285	55915595	85.1662	316	1e-177	16	794	864	Gm18	55583774	55584556	62308140	87.1009	377	0	16	795	864
Pvcon3457	Gm01	45927626	45927818	55915595	93.2642	141	9e-73	544	736	1816	Gm03	3029878	3030070	47781076	93.2642	141	9e-73	544	736	1816
Pvcon1360	Gm01	45932768	45933325	55915595	87.0968	270	1e-150	18	575	892	Gm03	44073055	44073370	47781076	93.9873	240	1e-132	256	571	892
1-89-g1952-mels	Gm01	45932772	45933358	55915595	91.9932	399	0	104	690	924	Gm19	46202063	46202378	50589441	95.5696	260	1e-144	338	653	924
Pvcon9098	Gm01	45949288	45949557	55915595	92.963	194	1e-104	479	748	943	Gm17	10807136	10807405	41906774	94.4444	210	1e-114	479	748	943
Pvcon8596	Gm01	46044319	46044454	55915595	87.5	68	4e-30	122	257	257	Gm03	2932571	2932706	47781076	88.2353	72	2e-32	122	257	257
PV_GBa0097P07-5'-EI484267	Gm01	46045116	46045447	55915595	89.5833	182	7e-98	70	403	406	Gm03	2931607	2931962	47781076	88.0556	175	1e-93	47	403	406
PV_GBa0119N10-3'-EI500207	Gm01	46046993	46047304	55915595	88.535	151	3e-79	137	446	659	Gm03	2860946	2861149	47781076	92.6471	128	2e-65	150	349	659
PV_GBa0044N14-3'-EI446848	Gm01	46050079	46050177	55915595	95.9596	83	2e-38	571	669	756	Gm03	2927004	2927109	47781076	94.3396	82	6e-38	571	676	756
PV_GBa0097M23-3'-EI484163	Gm01	46077490	46078017	55915595	85.5805	223	1e-122	1	533	573	Gm03	2909496	2910034	47781076	87.7064	278	1e-155	1	545	573
CV534034-Single	Gm01	46330837	46331032	55915595	89.2683	111	3e-55	448	652	672	Gm04	8090171	8090362	49243852	89.5522	111	3e-55	448	648	672
PV_GBa0118G08-3'-EI499167	Gm01	46530339	46530501	55915595	90.9639	104	4e-51	423	588	726	Gm03	2759212	2759387	47781076	89.7727	104	4e-51	423	598	726
Pvcon326	Gm01	46582944	46583435	55915595	89.8374	291	1e-162	48	535	1365	Gm03	2745100	2745597	47781076	86.747	222	1e-121	46	535	1365
PV_GBa0058N14-3'-EI456942	Gm01	46733924	46734362	55915595	81.1111	108	2e-53	16	448	791	Gm03	2541485	2541926	47781076	82.8125	131	4e-67	16	448	791
CV543795-Single	Gm01	46757919	46758052	55915595	96.2687	114	4e-57	422	555	673	Gm14	5790743	5790885	49711204	94.4056	111	3e-55	422	564	673
PV_GBa0023K14-3'-EI431538	Gm01	46877020	46877291	55915595	87.5458	131	3e-67	1	270	762	Gm03	2439665	2439983	47781076	82.7586	92	6e-44	1	311	762
PV_GBa0066I23-5'-EI462483	Gm01	46897142	46897276	55915595	94.0741	99	4e-48	9	142	796	Gm07	30104867	30105003	44683157	94.8905	105	1e-51	10	145	796
PV_GBa0034C15-5'-EI439103	Gm01	46935216	46936033	55915595	89.525	475	0	2	822	824	Gm03	2402101	2402826	47781076	91.1967	467	0	96	822	824
Pvcon6407	Gm01	47028408	47028719	55915595	90.3846	192	1e-103	448	759	1319	Gm03	2321689	2322627	47781076	88.6049	511	0	296	1234	1319
CV531886-Single	Gm01	47082246	47082551	55915595	88.5621	162	1e-85	1	300	692	Gm03	2278507	2278780	47781076	90.146	166	4e-88	298	571	692
PV_GBa0093G19-3'-EI480955	Gm01	47090313	47090575	55915595	89.0152	137	9e-71	524	784	787	Gm03	2259467	2259779	47781076	87.8981	148	3e-77	476	784	787
Pvcon2449	Gm01	47143434	47144148	55915595	93.986	543	0	380	1094	2036	Gm09	39101950	39102611	46843750	95.0151	530	0	380	1041	2036
Pvcon9253	Gm01	47187269	47187646	55915595	89.3506	204	1e-111	7	390	580	Gm09	39120979	39121170	46843750	92.8205	137	7e-71	161	355	580
CV542024-Single	Gm01	47194801	47195029	55915595	92.5764	161	3e-85	238	456	578	Gm09	39122512	39122864	46843750	89.2655	190	1e-102	238	569	578
FG230794-Single	Gm01	47225981	47226386	55915595	90.8867	258	1e-143	1	406	609	Gm09	39139020	39139424	46843750	91.358	265	1e-147	2	406	609
Pvcon1207	Gm01	47257136	47257320	55915595	91.3514	121	4e-61	121	305	960	Gm09	39145378	39145574	46843750	89.8477	113	2e-56	121	316	960
Pvcon1205	Gm01	47257437	47257761	55915595	90.0602	174	2e-92	1380	1709	1882	Gm09	39145742	39146040	46843750	91.8033	187	1e-100	1454	1757	1882
Pvcon3419	Gm01	47296354	47297232	55915595	89.1525	495	0	1	882	1654	Gm09	39165107	39165825	46843750	88.033	366	0	912	1634	1654
Pvcon2632	Gm01	47306624	47307240	55915595	90.1135	360	0	818	1427	1431	Gm09	39174003	39174619	46843750	90.2913	357	0	818	1427	1431
PV_GBa0115N02-3'-EI497240	Gm01	47487125	47487838	55915595	85.5191	314	1e-176	1	729	729	Gm10	15619546	15620259	50969635	85.5191	314	1e-176	1	729	729
Pvcon5840	Gm01	47515443	47516094	55915595	83.056	217	1e-118	81	741	1088	Gm09	39206154	39206624	46843750	82.0833	140	2e-72	262	741	1088
Pvcon9619	Gm01	47522145	47522525	55915595	94.4882	297	1e-166	1	381	639	Gm09	39212686	39213014	46843750	91.7933	221	1e-121	1	329	639
Pvcon9209	Gm01	47536162	47536309	55915595	87.8378	76	2e-34	84	231	704	Gm05	37950723	37950868	41936504	93.1507	106	3e-52	86	231	704
PV_GBa0036C15-5'-EI440588	Gm01	47559868	47560070	55915595	88.2353	104	5e-51	10	213	888	Gm09	39233723	39233884	46843750	90.1235	94	5e-45	12	172	888
FE711075-Single	Gm01	47606186	47606351	55915595	86.1446	74	1e-33	99	264	264	Gm16	14721139	14721304	37397385	85.5422	70	3e-31	99	264	264
FE702368-Single	Gm01	47607784	47607968	55915595	89.7297	110	1e-54	101	285	807	Gm20	32649464	32649648	46773167	90.2703	114	5e-57	101	285	807
CV530222-Single	Gm01	47622134	47622368	55915595	93.617	173	3e-92	315	546	879	Gm09	40892536	40892770	46843750	93.617	173	3e-92	315	546	879
Pvcon9008	Gm01	47629887	47630191	55915595	85.9477	120	1e-60	230	525	866	Gm09	40901102	40901423	46843750	85.7143	121	4e-61	212	525	866
EX304202-Single	Gm01	47648389	47648547	55915595	87.6543	80	9e-37	498	659	697	Gm11	2969386	2969535	39172790	88.8889	83	1e-38	507	659	697
Pvcon2808	Gm01	47684947	47685112	55915595	96.988	146	5e-76	447	612	983	Gm09	40919783	40919948	46843750	96.3855	142	1e-73	447	612	983
Pvcon4656	Gm01	47699343	47700017	55915595	88.5341	350	0	85	760	1023	Gm09	40928768	40929442	46843750	88.0292	325	0	89	760	1023
Pvcon9372	Gm01	47707948	47708565	55915595	87.8788	323	0	530	1150	1233	Gm09	40935052	40935678	46843750	86.8254	295	1e-165	530	1150	1233
PV_GBa0018M10-5'-EI427894	Gm01	47710634	47711433	55915595	86.3693	313	1e-176	1	763	782	Gm09	40937687	40938480	46843750	85.8549	293	1e-164	1	777	782
PV_GBa0124I13-3'-EI503629	Gm01	47711740	47712085	55915595	84.375	128	2e-65	291	627	809	Gm09	40938810	40939170	46843750	83.7466	99	5e-48	296	638	809
FE711739-Single	Gm01	47723217	47723611	55915595	94.4304	307	1e-172	14	408	846	Gm09	40948148	40948548	46843750	93.5162	295	1e-165	14	411	846
Pvcon1683	Gm01	47728032	47728252	55915595	87.0536	104	7e-51	643	863	1104	Gm09	40952647	40952886	46843750	83.5391	83	2e-38	643	873	1104
FE705867-Single	Gm01	47731809	47731934	55915595	90.4762	78	1e-35	113	238	783	Gm16	7322715	7322849	37397385	97.7778	123	2e-62	113	247	783
Pvcon10430	Gm01	47732670	47733119	55915595	89.4505	254	1e-140	366	819	838	Gm09	40956886	40957333	46843750	87.9121	228	1e-125	366	819	838
FE687559-Single	Gm01	47740103	47740334	55915595	89.2241	132	7e-68	200	431	583	Gm09	40964658	40964900	46843750	84.8361	92	5e-44	320	563	583
CB539863-Single	Gm01	47744531	47744830	55915595	89	164	5e-87	239	537	545	Gm09	40969404	40969703	46843750	89.6667	172	8e-92	239	537	545
FE709960-Single	Gm01	47747208	47747493	55915595	88.8112	158	2e-83	151	436	638	Gm09	40972006	40972289	46843750	85.9155	124	4e-63	151	434	638
PV_GBa0070C18-3'-EI464890	Gm01	47777287	47777617	55915595	86.747	144	6e-75	348	672	743	Gm09	41007362	41007653	46843750	85.9589	122	8e-62	368	650	743
Pvcon8816	Gm01	47801562	47801978	55915595	84.5238	165	2e-87	190	582	693	Gm09	41018866	41019148	46843750	85.9532	138	2e-71	285	582	693
PV_GBa0098M23-5'-EI484894	Gm01	47802290	47802646	55915595	89.0756	186	1e-100	71	422	778	Gm09	41019534	41019728	46843750	88.7179	95	1e-45	60	251	778
Pvcon5077	Gm01	47816498	47816985	55915595	94.6721	384	0	461	948	1109	Gm09	41024478	41024965	46843750	94.877	388	0	461	948	1109
PV_GBa0098H15-5'-EI484650	Gm01	47826500	47826596	55915595	94.8454	77	5e-35	152	248	703	Gm09	41031651	41031747	46843750	93.8776	70	8e-31	152	249	703
CV534440-Single	Gm01	47832331	47832935	55915595	88.1686	329	0	19	629	654	Gm09	41038812	41039414	46843750	86.9919	303	1e-170	15	629	654
Pvcon8677	Gm01	47843903	47844967	55915595	89.4934	614	0	16	1081	1101	Gm09	41049782	41050866	46843750	88.4899	582	0	16	1101	1101
Pvcon1192	Gm01	47868926	47869188	55915595	90.8745	167	2e-88	813	1075	1338	Gm09	41184060	41184311	46843750	89.2857	144	1e-74	813	1064	1338
PV_GBa0037D21-5'-EI441358	Gm01	47878057	47878471	55915595	90.2613	253	1e-140	222	642	643	Gm09	41187524	41187844	46843750	92.2118	221	1e-121	222	542	643
PV_GBa0125M12-3'-EI504546	Gm01	47878566	47878889	55915595	87.4233	148	2e-77	1	322	764	Gm09	41188148	41188497	46843750	84.3137	124	5e-63	45	397	764
Pvcon6346	Gm01	47882851	47883125	55915595	86.6426	114	3e-57	167	440	462	Gm09	41189399	41189674	46843750	87.3646	121	2e-61	167	440	462
Pvcon4727	Gm01	47897278	47897612	55915595	92.8358	239	1e-131	1049	1383	1671	Gm09	41213503	41213837	46843750	92.8358	239	1e-131	1049	1383	1671
Pvcon5334	Gm01	47900507	47901215	55915595	88.3427	361	0	93	796	806	Gm09	41217025	41217730	46843750	88.2517	358	0	93	797	806
CV544021-Single	Gm01	47907724	47907880	55915595	88.535	77	5e-35	3	157	668	Gm09	41224230	41224309	46843750	97.5	72	5e-32	1	80	668
Pvcon7681	Gm01	47908461	47908833	55915595	87.5	181	1e-96	1069	1439	1439	Gm09	41222948	41223154	46843750	94.2029	159	1e-83	585	791	1439
Pvcon6822	Gm01	47935169	47935788	55915595	87.1795	297	1e-166	4	623	1498	Gm09	41243206	41243828	46843750	86.1022	272	1e-151	4	623	1498
Pvcon4251	Gm01	47949948	47950418	55915595	87.7378	228	1e-124	938	1405	1632	Gm09	41265967	41266294	46843750	92.7492	233	1e-127	938	1268	1632
PV_GBa0086I12-5'-EI475999	Gm01	47951287	47951703	55915595	83.848	133	2e-68	1	416	812	Gm09	41267171	41267522	46843750	83.5694	119	5e-60	1	341	812
CV529181-Single	Gm01	47980043	47980428	55915595	85.641	133	2e-68	64	435	622	Gm09	41295894	41296269	46843750	86.2434	141	3e-73	64	427	622
PV_GBa0054G19-5'-EI453743	Gm01	47986611	47987017	55915595	89.2086	232	1e-127	79	495	799	Gm09	41299924	41300331	46843750	89.4484	240	1e-132	79	495	799
PV_GBa0117M24-3'-EI498726	Gm01	48017410	48017712	55915595	91.0891	193	1e-104	2	301	702	Gm09	41331953	41332252	46843750	91.6667	198	1e-107	2	298	702
Pvcon5242	Gm01	48019015	48019368	55915595	90.9605	226	1e-123	732	1085	1658	Gm09	41333535	41333888	46843750	90.678	222	1e-121	732	1085	1658
Pvcon7780	Gm01	48046256	48046598	55915595	88.6297	187	1e-100	1	343	933	Gm09	41336809	41337151	46843750	88.9213	191	1e-103	1	343	933
Pvcon10204	Gm01	48070252	48070428	55915595	90	106	5e-52	152	331	1252	Gm09	41353172	41353351	46843750	89.071	101	5e-49	152	334	1252
FE899285-Single	Gm01	48088877	48089194	55915595	82.5545	90	9e-43	13	318	680	Gm09	41370569	41370881	46843750	81.6456	87	6e-41	18	318	680
CB540678-Single	Gm01	48142862	48143067	55915595	88.835	114	4e-57	217	422	623	Gm09	41418265	41418470	46843750	88.835	114	4e-57	217	422	623
PV_GBa0073A20-3'-EI466888	Gm01	48159846	48160416	55915595	90.0175	359	0	4	548	841	Gm09	41435689	41436246	46843750	88.8889	321	1e-180	4	540	841
CV538842-Single	Gm01	48162743	48163005	55915595	86.3636	114	4e-57	350	605	665	Gm09	41438956	41439180	46843750	88.4956	118	2e-59	333	558	665
Pvcon7143	Gm01	48164226	48165471	55915595	88.3628	665	0	1	1222	1360	Gm09	41440506	41441656	46843750	88.0104	594	0	1	1141	1360
Pvcon4222	Gm01	48174751	48175242	55915595	82.5046	136	5e-70	527	1062	1080	Gm09	41453143	41453315	46843750	94.7977	137	1e-70	132	304	1080
Pvcon9243	Gm01	48175616	48176010	55915595	87.7404	214	1e-116	5	419	1026	Gm09	41452480	41452838	46843750	86.8852	148	3e-77	509	867	1026
DQ352541.1-CDS	Gm01	48176325	48176716	55915595	92.3469	270	1e-150	559	947	1677	Gm09	41454191	41454508	46843750	95.9119	266	1e-147	242	559	1677
Pvcon2921	Gm01	48220934	48221796	55915595	91.3694	555	0	42	910	1218	Gm13	25876838	25877291	44408971	93.3921	334	0	86	539	1218
Pvcon9751	Gm01	48235100	48235408	55915595	89.6774	178	3e-95	182	491	729	Gm11	6875110	6875487	39172790	85.4922	150	2e-78	182	567	729
Pvcon1996	Gm01	48251828	48252072	55915595	92.3077	168	9e-89	1524	1770	2458	Gm11	6866721	6867027	39172790	95.7655	255	1e-140	564	870	2458
Pvcon1836	Gm01	48256610	48256833	55915595	89.0351	110	2e-54	532	756	1050	Gm11	6860601	6860945	39172790	86.0795	148	3e-77	440	781	1050
FE899985-Single	Gm01	48278295	48278486	55915595	86.4583	88	2e-41	360	551	734	Gm11	6846744	6846874	39172790	90.8397	83	1e-38	360	490	734
CV537577-Single	Gm01	48283856	48284071	55915595	94.9074	172	1e-91	48	263	727	Gm11	6839063	6839277	39172790	96.2791	183	3e-98	49	263	727
Pvcon8104	Gm01	48289184	48289756	55915595	94.6181	437	0	2	575	584	Gm11	6834070	6834642	39172790	94.6087	444	0	2	575	584
EC911540-Single	Gm01	48291477	48291934	55915595	93.8865	343	0	164	620	620	Gm11	6831788	6832233	39172790	93.722	331	0	176	620	620
FE711093-Single	Gm01	48325588	48325872	55915595	94.0351	217	1e-118	422	706	780	Gm11	6805652	6805936	39172790	94.386	221	1e-121	422	706	780
Pvcon1968	Gm01	48362243	48362864	55915595	88.9068	346	0	525	1146	1547	Gm12	25811731	25811953	40113140	84.7534	87	1e-40	72	294	1547
FG230958-Single	Gm01	48400753	48401031	55915595	95.6989	231	1e-127	34	312	657	Gm11	6753234	6753512	39172790	95.6989	231	1e-127	34	312	657
EG562968-Single	Gm01	48423725	48424071	55915595	90.2017	210	1e-114	386	731	736	Gm11	6742090	6742469	39172790	88.1579	200	1e-108	2	381	736
CV541243-Single	Gm01	48440945	48441276	55915595	87.3494	165	2e-87	224	549	681	Gm11	6727550	6727964	39172790	86.747	194	1e-105	144	549	681
Pvcon10769	Gm01	48470388	48470544	55915595	92.9936	113	4e-56	522	678	1473	Gm11	6701857	6702013	39172790	90.4459	97	1e-46	522	678	1473
FE899360-Single	Gm01	48484477	48484604	55915595	100	128	2e-65	401	528	817	Gm11	6687540	6687667	39172790	100	128	2e-65	401	528	817
Pvcon10351	Gm01	48507626	48507726	55915595	93.0693	73	2e-32	61	161	865	Gm11	6664108	6664344	39172790	88.7967	123	2e-62	504	743	865
Pvcon10286	Gm01	48515414	48515847	55915595	90.3448	263	1e-146	131	565	852	Gm11	6659061	6659497	39172790	88.3562	228	1e-125	131	565	852
Pvcon1805	Gm01	48524215	48525261	55915595	88.6342	576	0	15	1046	1390	Gm11	6651732	6652650	39172790	90.8596	583	0	128	1046	1390
CV540513-Single	Gm01	48538206	48538452	55915595	91.498	163	3e-86	151	397	737	Gm11	6638508	6638751	39172790	92.2131	168	3e-89	151	394	737
Pvcon10183	Gm01	48540526	48540876	55915595	88.8889	195	1e-105	100	450	711	Gm11	6636637	6636987	39172790	90.8832	223	1e-122	100	450	711
EX304156-Single	Gm01	48542134	48542383	55915595	90.4	154	6e-81	156	405	721	Gm11	6635273	6635520	39172790	89.9194	148	2e-77	156	403	721
Pvcon2801	Gm01	48586201	48587112	55915595	92.9825	656	0	778	1689	2265	Gm11	6613702	6614618	39172790	92.3664	637	0	773	1689	2265
Pvcon7643	Gm01	48602800	48603139	55915595	92.0588	232	1e-127	294	633	636	Gm11	6600904	6601243	39172790	92.0588	232	1e-127	294	633	636
CV543729-Single	Gm01	48635729	48636289	55915595	84.2735	199	1e-108	7	583	584	Gm11	6587545	6588105	39172790	83.5897	183	2e-98	7	583	584
Pvcon5684	Gm01	48652059	48652550	55915595	85.5984	201	1e-109	164	655	1051	Gm11	6578792	6579348	39172790	85.6631	228	1e-125	103	656	1051
FE694222-Single	Gm01	48664059	48664232	55915595	95.977	146	4e-76	572	745	773	Gm11	6567735	6567907	39172790	94.7977	137	9e-71	573	745	773
Pvcon6618	Gm01	48696895	48697045	55915595	94.0397	115	7e-58	259	409	426	Gm06	48049384	48049605	50722821	93.2735	159	4e-84	199	421	426
FE705812-Single	Gm01	48704747	48705050	55915595	90.1639	177	1e-94	120	423	856	Gm11	6534641	6534952	39172790	90.3846	192	1e-103	112	423	856
FE705814-Single	Gm01	48706231	48706475	55915595	94.2857	189	1e-102	383	627	749	Gm11	6533204	6533448	39172790	95.102	197	1e-106	383	627	749
Pvcon11014	Gm01	48707505	48707802	55915595	91.6107	198	1e-107	956	1253	1778	Gm11	6531882	6532180	39172790	93.311	219	1e-119	955	1253	1778
Pvcon7600	Gm01	48711249	48711723	55915595	89.3305	270	1e-150	767	1241	1443	Gm11	6528696	6529187	39172790	88.755	268	1e-148	767	1261	1443
CV537011-Single	Gm01	48714511	48714800	55915595	93.1034	210	1e-114	447	736	769	Gm11	6525701	6525990	39172790	91.7241	194	1e-105	447	736	769
Pvcon2507	Gm01	48740197	48740845	55915595	86.7669	324	0	625	1289	1768	Gm11	6507591	6508520	39172790	87.3118	458	0	89	1018	1768
FE695232-Single	Gm01	48751831	48752365	55915595	85.4478	224	1e-122	287	793	804	Gm11	6491291	6491826	39172790	85.8209	231	1e-127	287	793	804
FE709729-Single	Gm01	48752838	48753143	55915595	86.9281	144	6e-75	417	719	719	Gm11	6490522	6490807	39172790	87.1186	145	1e-75	417	708	719
CV534864-Single	Gm01	48768519	48768659	55915595	93.617	105	6e-52	43	183	403	Gm11	6473347	6473487	39172790	90.7801	89	2e-42	43	183	403
CB542785-Single	Gm01	48785509	48785800	55915595	91.7808	197	1e-106	303	594	594	Gm11	6468434	6468725	39172790	91.7808	197	1e-106	303	594	594
CB541498-Single	Gm01	48817255	48817509	55915595	87.5969	122	4e-62	37	290	421	Gm11	6438049	6438442	39172790	85.3165	145	8e-76	37	420	421
FE706199-Single	Gm01	48848268	48848646	55915595	83.5079	124	5e-63	265	645	793	Gm11	6413158	6413538	39172790	82.5521	111	3e-55	265	646	793
CV542391-Single	Gm01	48854759	48854942	55915595	90.7609	116	3e-58	314	497	695	Gm11	6414331	6414581	39172790	87.3016	116	3e-58	310	560	695
FE683818-Single	Gm01	48855431	48855743	55915595	88.8535	170	2e-90	67	380	722	Gm11	6406132	6406524	39172790	87.8788	197	1e-106	67	462	722
Pvcon3350	Gm01	48865805	48866293	55915595	85.3659	181	6e-97	441	923	938	Gm11	6401378	6401869	39172790	84.2942	170	2e-90	447	937	938
Pvcon9516	Gm01	48874892	48875048	55915595	94.2675	121	4e-61	175	331	1026	Gm11	6393811	6393967	39172790	92.3567	109	6e-54	175	331	1026
Pvcon5536	Gm01	48903234	48903534	55915595	91.1475	187	1e-100	409	712	715	Gm11	6364101	6364414	39172790	90.5956	181	5e-97	396	712	715
FE705281-Single	Gm01	48903925	48904079	55915595	93.5897	114	4e-57	182	337	615	Gm11	6362984	6363138	39172790	93.5897	114	4e-57	182	337	615
FE674695-Single	Gm01	48909228	48909406	55915595	86.0335	79	4e-36	316	494	756	Gm11	6358732	6358903	39172790	85.2273	73	1e-32	496	662	756
Pvcon7362	Gm01	48964418	48964537	55915595	97.5	108	3e-53	325	444	1295	Gm11	6324449	6324584	39172790	95.5882	112	1e-55	93	228	1295
CV530418-Single	Gm01	48970663	48971180	55915595	91.3127	338	0	205	722	984	Gm11	6318233	6318750	39172790	90.5405	322	0	205	722	984
CB541506-Single	Gm01	48977233	48977428	55915595	91.8367	132	5e-68	243	438	438	Gm11	6310706	6310901	39172790	91.8367	132	5e-68	243	438	438
Pvcon10517	Gm01	49052241	49052465	55915595	92.4444	157	8e-83	37	261	566	Gm11	6205173	6205400	39172790	91.6667	152	7e-80	34	261	566
Pvcon6385	Gm01	49055565	49056047	55915595	89.234	275	1e-153	367	849	1079	Gm11	6201641	6202123	39172790	87.7847	247	1e-136	367	849	1079
Pvcon2366	Gm01	49064472	49064812	55915595	87.8613	165	2e-87	461	804	992	Gm11	6189861	6190130	39172790	90	162	1e-85	191	460	992
Pvcon9718	Gm01	49071449	49071601	55915595	93.4641	113	3e-56	452	604	1270	Gm11	6181536	6181799	39172790	91.6667	176	8e-94	361	624	1270
FE676060-Single	Gm01	49076905	49077070	55915595	89.1566	94	4e-45	518	683	807	Gm11	6176151	6176316	39172790	89.1566	94	4e-45	518	683	807
Pvcon1590	Gm01	49087713	49087891	55915595	100	179	1e-95	368	546	1404	Gm11	6171515	6171693	39172790	100	179	1e-95	368	546	1404
CV535613-Single	Gm01	49093339	49093542	55915595	87.7451	104	4e-51	226	429	638	Gm11	6165372	6165595	39172790	87.9464	116	3e-58	206	429	638
FE688156-Single	Gm01	49119612	49119817	55915595	85.9223	82	4e-38	180	383	527	Gm11	6136552	6136639	39172790	95.4545	72	4e-32	83	170	527
Pvcon7463	Gm01	49121944	49122652	55915595	84.9162	281	1e-156	47	747	880	Gm11	6134416	6135156	39172790	83.4225	250	1e-138	19	745	880
Pvcon4107	Gm01	49124643	49124883	55915595	88.5246	128	3e-65	570	810	988	Gm02	4032493	4032644	51656713	88.1579	80	1e-36	344	495	988
Pvcon4516	Gm01	49129442	49129932	55915595	87.6016	226	1e-123	596	1075	1075	Gm11	6110956	6111445	39172790	85.7724	191	1e-103	596	1075	1075
EC911449-Single	Gm01	49133321	49133561	55915595	86.8852	120	4e-61	2	229	262	Gm11	6107458	6107698	39172790	86.4754	116	1e-58	2	229	262
Pvcon7038	Gm01	49147716	49147859	55915595	97.2222	128	3e-65	3	146	1008	Gm11	6092609	6092752	39172790	97.2222	128	3e-65	3	146	1008
CV529727-Single	Gm01	49148848	49149299	55915595	83.3333	166	5e-88	26	498	929	Gm11	6091235	6091602	39172790	87.2283	180	2e-96	26	393	929
CV538423-Single	Gm01	49167360	49167498	55915595	92.0863	95	9e-46	357	495	637	Gm11	6070218	6070381	39172790	92.0732	112	6e-56	357	520	637
Pvcon972	Gm01	49182159	49182625	55915595	92.5054	327	0	700	1166	1938	Gm11	6055191	6055663	39172790	92.389	329	0	700	1172	1938
CV533189-Single	Gm01	49209728	49209840	55915595	91.1504	73	1e-32	105	217	696	Gm11	6028052	6028186	39172790	90.3704	83	1e-38	83	217	696
FE710755-Single	Gm01	49224682	49224896	55915595	85.1163	83	2e-38	574	782	795	Gm11	6009601	6009815	39172790	87.4419	103	2e-50	574	782	795
FE698284-Single	Gm01	49225199	49225536	55915595	82.9545	87	7e-41	199	539	803	Gm11	6009076	6009307	39172790	88.2353	101	3e-49	185	418	803
U28922.1-CDS	Gm01	49266883	49267020	55915595	93.4783	102	4e-50	21	158	423	Gm16	26959010	26959150	37397385	92.9078	101	1e-49	21	161	423
Pvcon9722	Gm01	49271933	49272199	55915595	89.6296	151	4e-79	425	694	754	Gm11	5976131	5976404	39172790	90.1818	163	3e-86	420	694	754
Pvcon6085	Gm01	49276962	49277377	55915595	94.4712	324	0	234	649	950	Gm11	5971103	5971518	39172790	93.75	312	1e-175	234	649	950
Pvcon4638	Gm01	49300255	49300678	55915595	93.2084	299	1e-167	645	1066	1081	Gm11	5936020	5936441	39172790	93.8679	308	1e-172	645	1062	1081
Pvcon5717	Gm01	49308145	49308359	55915595	92.093	147	2e-76	683	897	1544	Gm11	5916588	5916802	39172790	91.1628	139	1e-71	683	897	1544
Pvcon4840	Gm01	49323128	49323920	55915595	92.1816	545	0	359	1151	1381	Gm19	6613387	6614164	50589441	89.4602	450	0	359	1136	1381
CV542253-Single	Gm01	49340497	49340780	55915595	93.3099	208	1e-113	142	425	478	Gm11	5897674	5897961	39172790	93.0796	203	1e-110	142	427	478
Pvcon9854	Gm01	49357959	49358118	55915595	93.125	116	2e-58	1	160	622	Gm11	5881329	5881605	39172790	86.1702	113	2e-56	1	280	622
Pvcon2294	Gm01	49380498	49380813	55915595	93.3544	232	1e-127	644	959	1589	Gm11	5871979	5872294	39172790	92.4051	220	1e-120	644	959	1589
CV537987-Single	Gm01	49383356	49383856	55915595	92.016	333	0	63	561	716	Gm11	5868228	5868730	39172790	91.8489	323	0	63	561	716
Pvcon9726	Gm01	49403488	49404088	55915595	89.0365	330	0	302	902	902	Gm11	5850607	5851208	39172790	87.3964	291	1e-162	301	902	902
FE899323-Single	Gm01	49422311	49422923	55915595	88.2545	319	1e-179	1	609	797	Gm11	5837184	5837854	39172790	87.1111	310	1e-174	3	673	797
CV532302-Single	Gm01	49432860	49433097	55915595	91.5966	158	2e-83	119	356	588	Gm11	5831457	5831696	39172790	93.3333	176	4e-94	117	356	588
Pvcon3598	Gm01	49456623	49457524	55915595	86.5854	418	0	1	902	2217	Gm11	5814550	5815450	39172790	85.9046	393	0	2	902	2217
Pvcon3792	Gm01	49483049	49483644	55915595	83.6938	177	1e-94	1	584	880	Gm11	5791871	5792112	39172790	86.7769	107	8e-53	348	586	880
FE693526-Single	Gm01	49483861	49484266	55915595	89.951	236	1e-130	25	432	772	Gm11	5790950	5791361	39172790	88.6199	221	1e-121	19	431	772
Pvcon8074	Gm01	49486594	49486728	55915595	95.5556	111	2e-55	132	266	543	Gm11	5788500	5788634	39172790	95.5556	111	2e-55	132	266	543
CV540000-Single	Gm01	49558035	49558382	55915595	83.6676	98	9e-48	9	346	402	Gm11	5736120	5736415	39172790	87.2054	130	7e-67	53	345	402
CV539278-Single	Gm01	49560742	49560924	55915595	96.1749	155	1e-81	30	212	674	Gm11	5733365	5733547	39172790	94.5355	143	2e-74	30	212	674
CV536404-Single	Gm01	49563745	49563976	55915595	94.3966	176	4e-94	154	384	613	Gm11	5730150	5730333	39172790	95.1087	148	2e-77	154	337	613
CB543431-Single	Gm01	49625828	49625977	55915595	91.3333	98	1e-47	380	529	529	Gm11	5679796	5679959	39172790	89.6341	96	2e-46	366	529	529
CV536949-Single	Gm01	49641143	49641257	55915595	91.3043	75	8e-34	398	512	690	Gm11	5657192	5657363	39172790	88.9535	96	2e-46	515	686	690
Pvcon3093	Gm01	49680539	49680901	55915595	88.7052	199	1e-107	109	471	962	Gm11	5621808	5622161	39172790	89.2655	202	1e-109	118	471	962
CV539797-Single	Gm01	49688206	49688600	55915595	93.9241	299	1e-167	1	395	736	Gm11	5614776	5615157	39172790	93.7173	286	1e-159	1	382	736
CV533654-Single	Gm01	49699080	49699403	55915595	88.685	178	3e-95	228	548	693	Gm11	5605564	5605853	39172790	88.7372	160	2e-84	262	548	693
Pvcon6631	Gm01	49712528	49712755	55915595	91.2281	148	2e-77	168	395	712	Gm08	2383933	2384077	46995532	90.3448	89	4e-42	347	491	712
Pvcon4492	Gm01	49722950	49723243	55915595	93.5374	218	1e-119	355	648	909	Gm11	5589876	5590169	39172790	94.5578	230	1e-126	355	648	909
Pvcon9517	Gm01	49742346	49742514	55915595	90.5325	105	1e-51	676	844	939	Gm11	5574101	5574269	39172790	90.5325	105	1e-51	676	844	939
CB540333-Single	Gm01	49759492	49759646	55915595	95.4839	127	5e-65	90	244	436	Gm11	5557026	5557179	39172790	95.4545	126	2e-64	91	244	436
Pvcon7548	Gm01	49760649	49762004	55915595	92.053	921	0	12	1364	1364	Gm11	5554669	5556023	39172790	91.9735	915	0	12	1364	1364
Pvcon9348	Gm01	49766526	49766728	55915595	87.1921	99	4e-48	176	378	714	Gm11	5542265	5542419	39172790	87.7419	81	2e-37	457	611	714
Pvcon4002	Gm01	49768958	49769547	55915595	88.6477	321	1e-180	385	983	996	Gm11	5540436	5541028	39172790	88.1469	311	1e-174	385	983	996
FE898171-Single	Gm01	49773955	49774125	55915595	94.152	131	2e-67	190	360	534	Gm11	5538848	5539007	39172790	93.125	116	2e-58	32	191	534
Pvcon9152	Gm01	49805456	49806048	55915595	83.8658	228	1e-125	290	912	1167	Gm14	29321013	29321161	49711204	88.5906	81	4e-37	405	553	1167
Pvcon6994	Gm01	49830768	49831116	55915595	92.0455	224	1e-122	408	753	775	Gm11	5485611	5485984	39172790	91.4667	235	1e-129	408	770	775
Pvcon10913	Gm01	49842545	49842656	55915595	98.2143	104	5e-51	275	386	857	Gm11	5475770	5475899	39172790	90	78	2e-35	467	596	857
CV531078-Single	Gm01	49851418	49851962	55915595	91.3761	357	0	1	545	803	Gm11	5471929	5472473	39172790	90.8257	345	0	1	545	803
FD787180-Single	Gm01	49853477	49853659	55915595	87.5676	90	7e-43	120	304	503	Gm11	5470211	5470395	39172790	88.6486	101	2e-49	120	304	503
CV536816-Single	Gm01	49880692	49880839	55915595	93.2432	109	4e-54	438	585	714	Gm11	5447213	5447360	39172790	93.9189	113	2e-56	438	585	714
CV531189-Single	Gm01	49884098	49884408	55915595	90.9968	199	1e-107	169	479	804	Gm11	5443588	5443925	39172790	89.645	198	1e-107	169	506	804
Pvcon3107	Gm01	49886254	49886376	55915595	93.4959	91	2e-43	182	304	633	Gm11	5440289	5440411	39172790	94.3089	95	9e-46	182	304	633
EH040586-Single	Gm01	49899139	49899391	55915595	92.8854	181	5e-97	246	498	750	Gm11	5427350	5427601	39172790	91.2698	164	7e-87	247	498	750
Pvcon1766	Gm01	49904339	49905022	55915595	87.8832	341	0	986	1653	1777	Gm11	5421224	5422029	39172790	87.995	403	0	986	1777	1777
Pvcon4758	Gm01	49947465	49947637	55915595	87.8613	89	4e-42	95	267	798	Gm11	5376826	5376998	39172790	89.5954	101	3e-49	95	267	798
Pvcon5777	Gm01	49953736	49954182	55915595	89.2617	255	1e-141	1	447	701	Gm11	5367176	5367642	39172790	88.651	255	1e-141	1	467	701
BQ481948-Single	Gm01	49967235	49967504	55915595	92.2222	186	1e-100	33	302	886	Gm11	5354682	5354951	39172790	91.8519	182	1e-97	33	302	886
FE899944-Single	Gm01	50025298	50025522	55915595	92.8889	161	4e-85	333	557	783	Gm11	5316928	5317152	39172790	92.8889	161	4e-85	333	557	783
Pvcon1689	Gm01	50066477	50067050	55915595	86.6667	243	1e-134	642	1217	1236	Gm11	5286728	5287303	39172790	85.11	207	1e-112	642	1219	1236
Pvcon3366	Gm01	50072669	50072790	55915595	96.7213	106	4e-52	496	617	961	Gm11	5281533	5281654	39172790	97.541	110	1e-54	496	617	961
Pvcon3248	Gm01	50096847	50097087	55915595	87.1369	117	1e-58	441	681	1235	Gm11	5265330	5265570	39172790	88.7967	133	4e-68	441	681	1235
Pvcon2073	Gm01	50131186	50131387	55915595	94.0594	152	2e-79	853	1051	1236	Gm11	5256476	5256859	39172790	99.7396	380	0	853	1236	1236
Pvcon7836	Gm01	50143749	50143990	55915595	92.9752	170	3e-90	1002	1242	1306	Gm11	5242756	5242997	39172790	92.9752	170	3e-90	1002	1242	1306
Pvcon4436	Gm01	50149663	50149831	55915595	85.3933	78	2e-35	501	678	907	Gm02	49056425	49056593	51656713	85.3933	78	2e-35	501	678	907
FE711545-Single	Gm01	50153955	50154838	55915595	92.1946	608	0	1	884	888	Gm11	5236513	5237400	39172790	90.2137	533	0	1	888	888
Pvcon765	Gm01	50154914	50155222	55915595	93.2039	225	1e-123	1281	1589	1589	Gm11	5236135	5236441	39172790	91.2052	199	1e-107	1283	1589	1589
CV534778-Single	Gm01	50178309	50178639	55915595	90.6344	207	1e-112	274	604	604	Gm11	5210167	5210497	39172790	90.0302	199	1e-108	274	604	604
Pvcon4080	Gm01	50179707	50180678	55915595	90.224	580	0	252	1222	1222	Gm11	5208473	5209411	39172790	89.7571	535	0	252	1191	1222
Pvcon6850	Gm01	50182795	50183599	55915595	86.3354	363	0	297	1098	1482	Gm11	5206502	5207301	39172790	86.5	366	0	297	1093	1482
FE709969-Single	Gm01	50184764	50185092	55915595	86.747	154	5e-81	219	550	578	Gm11	5205008	5205336	39172790	85.8434	142	7e-74	219	550	578
CV537701-Single	Gm01	50245756	50246295	55915595	83.3333	180	2e-96	1	540	689	Gm11	4963918	4964601	39172790	87.6274	346	0	1	687	689
Pvcon8639	Gm01	50257814	50258029	55915595	89.8148	128	2e-65	149	364	715	Gm11	5003211	5003426	39172790	88.4259	116	3e-58	149	364	715
FE899053-Single	Gm01	50261647	50262088	55915595	88.009	226	1e-124	2	422	746	Gm11	5007179	5007623	39172790	87.191	221	1e-121	2	422	746
Pvcon9826	Gm01	50262776	50263605	55915595	90.9639	524	0	1	826	885	Gm11	5008334	5009161	39172790	89.8082	485	0	1	829	885
CV534424-Single	Gm01	50277224	50277324	55915595	97.0297	89	3e-42	293	393	622	Gm11	5028876	5028976	39172790	96.0396	85	8e-40	293	393	622
Pvcon2168	Gm01	50280899	50281609	55915595	84.3191	283	1e-157	161	856	1091	Gm11	5032838	5033299	39172790	86.8201	230	1e-126	382	856	1091
Pvcon10453	Gm01	50289893	50290104	55915595	96.6981	184	7e-99	2	213	681	Gm11	5038035	5038246	39172790	94.3396	164	6e-87	2	213	681
Pvcon928	Gm01	50348134	50348325	55915595	97.3958	172	3e-91	1176	1367	2208	Gm11	5087759	5087950	39172790	97.9167	176	1e-93	1176	1367	2208
Pvcon109	Gm01	50359803	50360159	55915595	86.6667	151	4e-79	104	453	824	Gm11	5104158	5104514	39172790	86.7036	153	3e-80	103	453	824
CB539960-Single	Gm01	50367368	50367608	55915595	85.8921	106	2e-52	105	339	511	Gm11	5108848	5109092	39172790	85.7143	103	1e-50	105	346	511
Pvcon3016	Gm01	50369531	50369762	55915595	89.6996	133	3e-68	369	601	945	Gm11	5110863	5111105	39172790	85.1852	99	5e-48	369	601	945
CV537995-Single	Gm01	50382720	50383132	55915595	92.7361	293	1e-164	55	467	618	Gm11	5117029	5117453	39172790	92	287	1e-160	46	467	618
CV530933-Single	Gm01	50385728	50386157	55915595	93.0233	310	1e-174	298	727	899	Gm11	5119951	5120380	39172790	93.0233	310	1e-174	298	727	899
CV533853-Single	Gm01	50387449	50387667	55915595	95.8904	183	3e-98	221	439	685	Gm11	5121666	5121884	39172790	95.8904	183	3e-98	221	439	685
CB543083-Single	Gm01	50389221	50389431	55915595	93.8389	159	4e-84	237	447	459	Gm11	5123368	5123578	39172790	96.2085	179	5e-96	237	447	459
CV540851-Single	Gm01	50397373	50397514	55915595	93.662	102	5e-50	430	570	570	Gm11	5132109	5132295	39172790	90.3743	111	2e-55	382	567	570
CB542010-Single	Gm01	50398926	50399081	55915595	96.7949	136	2e-70	210	365	487	Gm11	5133718	5133876	39172790	95.5975	131	2e-67	207	365	487
Pvcon2965	Gm01	50447156	50448267	55915595	85.8144	474	0	388	1514	1852	Gm16	29551775	29551913	37397385	89.9281	83	4e-38	1	139	1852
Pvcon5063	Gm01	50457939	50458087	55915595	93.9597	113	2e-56	320	468	867	Gm11	4937317	4937465	39172790	93.9597	113	2e-56	320	468	867
FE710834-Single	Gm01	50459313	50459606	55915595	91.1565	187	1e-100	313	605	610	Gm11	4938583	4938876	39172790	91.1565	187	1e-100	313	605	610
Pvcon4035	Gm01	50462571	50463486	55915595	88.8646	505	0	1	904	906	Gm11	4942783	4943691	39172790	89.1089	512	0	1	890	906
Pvcon9475	Gm01	50524383	50524855	55915595	87.2385	211	1e-115	632	1097	1104	Gm11	4884060	4884398	39172790	90.8555	207	1e-112	632	968	1104
Pvcon2538	Gm01	50536045	50536232	55915595	90.4255	116	6e-58	1097	1284	1570	Gm11	4861457	4861671	39172790	89.3023	123	4e-62	1097	1311	1570
Pvcon867	Gm01	50550334	50551016	55915595	83.8802	268	1e-148	462	1141	1591	Gm11	4840769	4841457	39172790	86.6473	320	1e-179	462	1141	1591
Pvcon4647	Gm01	50564826	50564945	55915595	99.1667	116	4e-58	526	645	1037	Gm11	4823813	4823933	39172790	100	121	4e-61	525	645	1037
EX304239-Single	Gm01	50586627	50586976	55915595	85.7143	138	1e-71	4	357	386	Gm11	4791138	4791489	39172790	84.9582	125	6e-64	4	357	386
CQ982482.1-CDS	Gm01	50625971	50627526	55915595	92.3522	1080	0	451	2006	2164	Gm11	4770146	4771921	39172790	91.0473	1140	0	231	2006	2164
CB539914-Single	Gm01	50714859	50715067	55915595	87.0813	97	5e-47	376	578	579	Gm11	4692890	4693062	39172790	86.7052	88	1e-41	1	161	579
Pvcon9362	Gm01	50733568	50734398	55915595	90.3915	526	0	1	843	959	Gm11	4676670	4677500	39172790	90.9846	546	0	1	843	959
Pvcon10923	Gm01	50736454	50736863	55915595	90.0726	242	1e-133	215	622	628	Gm11	4674675	4675090	39172790	90.4535	253	1e-140	215	622	628
Pvcon10754	Gm01	50746930	50747499	55915595	85.3195	205	1e-111	327	898	1112	Gm11	4666972	4667482	39172790	84.4358	169	1e-89	331	837	1112
FG231788-Single	Gm01	50770350	50770560	55915595	91.9431	143	6e-75	3	213	215	Gm11	4643121	4643331	39172790	92.891	151	1e-79	3	213	215
Pvcon200	Gm01	50813504	50814264	55915595	91.1958	493	0	297	1057	1346	Gm11	4582705	4583465	39172790	91.1958	493	0	297	1057	1346
CV534861-Single	Gm01	50833122	50833318	55915595	86.4322	83	1e-38	323	521	616	Gm11	4572639	4572835	39172790	87.4372	91	2e-43	323	521	616
Pvcon7098	Gm01	50835625	50836047	55915595	89.8345	251	1e-139	372	794	826	Gm11	4569698	4570115	39172790	90.1914	254	1e-140	372	789	826
FE711818-Single	Gm01	50837775	50838035	55915595	91.954	177	1e-94	351	611	803	Gm11	4567095	4567411	39172790	88.75	174	8e-93	34	353	803
Pvcon5797	Gm01	50879372	50880379	55915595	88.0952	519	0	9	1005	1736	Gm11	4535662	4536636	39172790	87.1795	478	0	49	1005	1736
FE697627-Single	Gm01	50885221	50885803	55915595	90.8319	356	0	5	591	629	Gm11	4538337	4538927	39172790	91.2898	366	0	9	599	629
FE710566-Single	Gm01	50889057	50889245	55915595	94.709	149	5e-78	55	243	591	Gm11	4542322	4542510	39172790	93.6508	141	3e-73	55	243	591
Pvcon8461	Gm01	50890772	50890930	55915595	86.7925	75	4e-34	155	313	316	Gm11	4544062	4544219	39172790	89.2405	90	4e-43	155	312	316
Pvcon4722	Gm01	50922189	50922556	55915595	90.3743	226	1e-123	609	982	1149	Gm11	4562619	4562966	39172790	89.8017	209	1e-113	609	961	1149
Pvcon120	Gm01	50926689	50927224	55915595	85.6343	245	1e-135	1	509	784	Gm11	4566362	4566852	39172790	88.391	264	1e-146	14	498	784
Pvcon9015	Gm01	50935535	50935820	55915595	86.7133	134	7e-69	506	791	1013	Gm11	4495472	4495764	39172790	83.959	103	2e-50	506	795	1013
PV_GBa0119G22-5'-EI499916	Gm01	50936906	50937037	55915595	97.7273	120	1e-60	461	592	792	Gm06	41742637	41742758	50722821	95.9016	102	7e-50	461	582	792
CV539479-Single	Gm01	50957184	50957397	55915595	91.5888	142	5e-74	194	407	413	Gm11	4468689	4468894	39172790	89.8058	122	4e-62	194	399	413
Pvcon5082	Gm01	50958918	50959189	55915595	94.4853	212	1e-115	287	558	1633	Gm11	4466913	4467184	39172790	93.3824	200	1e-108	287	558	1633
CV542824-Single	Gm01	50976938	50977596	55915595	91.5023	433	0	2	657	677	Gm11	4444396	4445050	39172790	90.5344	405	0	6	657	677
Pvcon4349	Gm01	50979285	50979635	55915595	92.3077	243	1e-133	861	1211	1768	Gm11	4442338	4442688	39172790	93.1624	255	1e-141	861	1211	1768
CV535645-Single	Gm01	50993537	50993900	55915595	86.3271	168	2e-89	77	449	591	Gm11	4434897	4435098	39172790	96.0396	170	1e-90	72	273	591
FD793227-Single	Gm01	50998011	50998144	55915595	94.7761	106	7e-53	73	206	206	Gm11	4430235	4430368	39172790	94.0299	102	2e-50	73	206	206
CV537513-Single	Gm01	51010347	51010630	55915595	95.2055	234	1e-129	314	605	605	Gm04	39496241	39496438	49243852	92.9293	142	7e-74	312	509	605
PV_GBa0041K08-3'-EI444525	Gm01	51034817	51034994	55915595	88.2022	94	4e-45	3	180	736	Gm05	9920044	9920319	41936504	88.7681	152	1e-79	1	276	736
FE705809-Single	Gm01	51056024	51056263	55915595	87.5	120	1e-60	206	445	735	Gm11	4386562	4386983	39172790	82.7189	132	8e-68	21	448	735
FE705808-Single	Gm01	51058064	51058176	55915595	92.0354	77	7e-35	225	337	871	Gm11	4384871	4384991	39172790	90.9091	77	7e-35	217	337	871
CV543528-Single	Gm01	51065269	51065519	55915595	86.6142	114	2e-57	2	252	327	Gm11	4376367	4376615	39172790	88.4921	132	4e-68	1	249	327
CV535236-Single	Gm01	51081652	51081750	55915595	95.9596	83	1e-38	509	607	639	Gm11	4360132	4360253	39172790	91.8033	82	5e-38	265	386	639
Pvcon6931	Gm01	51082650	51082829	55915595	86.6667	84	3e-39	2	181	594	Gm11	4358048	4358333	39172790	82.699	100	8e-49	147	417	594
Pvcon5709	Gm01	51104687	51105383	55915595	89.5265	401	0	1	696	873	Gm11	4348579	4349037	39172790	91.5033	299	1e-167	235	692	873
FD788432-Single	Gm01	51125460	51125832	55915595	91.4209	245	1e-135	15	387	388	Gm11	4337155	4337529	39172790	89.6	219	1e-120	13	387	388
Pvcon4300	Gm01	51164375	51164876	55915595	86.6667	215	1e-117	1174	1669	1736	Gm11	4299487	4299866	39172790	89.8438	212	1e-115	1174	1552	1736
Pvcon7799	Gm01	51175855	51176027	55915595	84.2391	74	3e-33	39	222	685	Gm11	4290038	4290273	39172790	89.8305	140	1e-72	39	274	685
Pvcon3160	Gm01	51181752	51181978	55915595	90.7489	143	4e-74	272	498	1231	Gm11	4288606	4288814	39172790	87.1429	95	2e-45	1004	1211	1231
AZ301572.1-Bng	Gm01	51197463	51197964	55915595	82.6172	121	2e-61	34	510	510	Gm11	4273089	4273599	39172790	79.3037	73	9e-33	1	464	510
FE707845-Single	Gm01	51227872	51228318	55915595	89.7778	264	1e-146	1	450	754	Gm11	4247268	4247672	39172790	90.1961	244	1e-134	1	405	754
FE711803-Single	Gm01	51229075	51229277	55915595	91.133	131	3e-67	510	712	764	Gm11	4246127	4246323	39172790	92.3858	137	9e-71	516	712	764
Pvcon1970	Gm01	51235610	51236148	55915595	88.1262	283	1e-157	1	524	1209	Gm11	4237100	4237626	39172790	88.9306	302	1e-169	1	524	1209
CV541074-Single	Gm01	51244186	51244344	55915595	93.7107	119	4e-60	6	164	616	Gm11	4226435	4226579	39172790	93.7931	109	4e-54	394	538	616
Pvcon4513	Gm01	51287811	51288429	55915595	89.3891	353	0	327	942	1699	Gm11	4192401	4193086	39172790	87.1573	322	0	257	942	1699
Pvcon4430	Gm01	51291150	51291363	55915595	88.8889	102	1e-49	1246	1456	1469	Gm11	4188751	4188869	39172790	93.2773	87	1e-40	891	1009	1469
Pvcon6194	Gm01	51299412	51300026	55915595	92.1951	423	0	27	641	1077	Gm11	4179041	4179652	39172790	90.7317	385	0	27	641	1077
2-178-g511-mels	Gm01	51321655	51322015	55915595	83.6512	124	5e-63	80	440	708	Gm11	4153903	4154220	39172790	84.2593	121	3e-61	74	397	708
Pvcon3826	Gm01	51321655	51322015	55915595	83.6512	124	5e-63	55	415	698	Gm11	4153903	4154220	39172790	84.2593	121	3e-61	49	372	698
Pvcon8662	Gm01	51353921	51354143	55915595	90.583	139	7e-72	221	443	862	Gm11	4123128	4123351	39172790	91.0714	144	7e-75	221	444	862
Pvcon2187	Gm01	51357637	51358214	55915595	86.6328	272	1e-151	60	646	1913	Gm11	4119108	4119673	39172790	83.0508	202	1e-109	60	646	1913
Pvcon9078	Gm01	51386122	51386305	55915595	90.2174	110	2e-54	163	343	1088	Gm11	4108123	4108376	39172790	88.5827	136	5e-70	163	413	1088
Pvcon5867	Gm01	51398551	51398860	55915595	90.6452	194	1e-104	459	768	964	Gm11	4094764	4095070	39172790	91.2052	199	1e-107	459	765	964
Pvcon5240	Gm01	51405840	51406016	55915595	90.3955	105	2e-51	701	876	1083	Gm11	4084247	4084422	39172790	90.3409	108	3e-53	701	876	1083
Pvcon8448	Gm01	51412965	51413341	55915595	87.037	166	2e-88	9	373	373	Gm11	4076686	4077066	39172790	87.9265	178	1e-95	9	373	373
FE897203-Single	Gm01	51415564	51415790	55915595	92.9515	163	3e-86	303	529	711	Gm11	4074207	4074433	39172790	93.8326	171	4e-91	303	529	711
Pvcon6028	Gm01	51429703	51429889	55915595	90.9091	119	9e-60	347	528	1371	Gm11	4062228	4062397	39172790	91.7647	114	9e-57	526	695	1371
Pvcon10072	Gm01	51432047	51432602	55915595	87.234	272	1e-151	356	916	919	Gm11	4059291	4059846	39172790	87.234	272	1e-151	356	916	919
Pvcon2196	Gm01	51488448	51488566	55915595	94.958	95	2e-45	591	709	1306	Gm11	4020750	4020868	39172790	94.958	95	2e-45	591	709	1306
Pvcon9106	Gm01	51490843	51491281	55915595	86.1607	196	1e-106	1	436	664	Gm11	4018051	4018351	39172790	87.3754	147	8e-77	1	298	664
FE897526-Single	Gm01	51509499	51509609	55915595	92.7928	79	3e-36	247	357	600	Gm11	4006319	4006429	39172790	94.5946	87	5e-41	247	357	600
Pvcon5586	Gm01	51520309	51520463	55915595	97.4194	139	7e-72	328	482	863	Gm11	3996490	3996644	39172790	98.0645	143	3e-74	328	482	863
Pvcon3603	Gm01	51533055	51533286	55915595	89.1213	132	1e-67	839	1077	1112	Gm17	15866600	15866730	41906774	94.6565	103	3e-50	705	835	1112
Pvcon7791	Gm01	51547074	51547613	55915595	91.2963	352	0	145	684	788	Gm11	3976372	3976911	39172790	91.2963	352	0	145	684	788
Pvcon10404	Gm01	51556436	51556605	55915595	93.5294	127	8e-65	578	747	747	Gm11	3966673	3966842	39172790	95.8824	143	2e-74	578	747	747
Pvcon7381	Gm01	51559929	51560331	55915595	92.3077	273	1e-151	22	420	1677	Gm11	3962806	3963202	39172790	89.8263	193	1e-104	22	416	1677
Pvcon7460	Gm01	51574662	51575041	55915595	92.6316	268	1e-149	6	385	649	Gm11	3951486	3951866	39172790	93.1759	277	1e-154	4	384	649
FG231615-Single	Gm01	51585571	51585693	55915595	91.0569	79	1e-36	44	166	285	Gm11	3927731	3927851	39172790	92.623	82	2e-38	164	285	285
Pvcon1177	Gm01	51613369	51613996	55915595	86.6242	288	1e-160	223	844	1490	Gm11	3899939	3900525	39172790	86.9492	280	1e-156	228	817	1490
CV542783-Single	Gm01	51646945	51647447	55915595	90.2584	307	1e-172	5	507	680	Gm11	3847855	3848361	39172790	91.5187	335	0	5	511	680
Pvcon2303	Gm01	51653599	51654083	55915595	89.8969	289	1e-161	177	661	1029	Gm11	3837602	3838086	39172790	89.6907	285	1e-159	177	661	1029
Pvcon2304	Gm01	51654760	51655272	55915595	93.5673	381	0	313	825	1418	Gm11	3836321	3836833	39172790	92.7875	365	0	313	825	1418
BQ481819-Single	Gm01	51698793	51699220	55915595	84.5794	167	1e-88	288	715	771	Gm11	3801425	3801852	39172790	84.1121	159	7e-84	288	715	771
BQ481574-Single	Gm01	51699476	51699844	55915595	88.0759	196	1e-106	123	491	834	Gm11	3800779	3801147	39172790	88.8889	208	1e-113	123	491	834
Pvcon6563	Gm01	51706613	51706998	55915595	88.601	211	1e-114	292	671	1376	Gm11	3792407	3792779	39172790	90.6166	233	1e-128	299	671	1376
FE695761-Single	Gm01	51729651	51729884	55915595	94.4444	182	1e-97	100	333	798	Gm11	3769006	3769326	39172790	90.3427	189	1e-102	15	333	798
Pvcon9720	Gm01	51733774	51733917	55915595	91.6667	96	2e-46	168	311	688	Gm11	3766258	3766417	39172790	90.625	100	1e-48	441	600	688
Pvcon8076	Gm01	51753576	51754306	55915595	84.6667	274	1e-152	5	754	965	Gm11	3751621	3752351	39172790	85.2	290	1e-162	5	754	965
Pvcon1317	Gm01	51756661	51756915	55915595	92.9688	168	2e-89	185	437	568	Gm11	3748551	3748803	39172790	92.9134	175	1e-93	185	436	568
Pvcon3126	Gm01	51759400	51759647	55915595	88.8	135	2e-69	507	756	899	Gm11	3746419	3746668	39172790	88.5375	123	2e-62	507	756	899
Pvcon3127	Gm01	51763028	51763225	55915595	95.9596	166	5e-88	331	528	876	Gm11	3743000	3743197	39172790	96.9697	174	9e-93	331	528	876
Pvcon6159	Gm01	51772670	51773253	55915595	89.5548	340	0	338	921	1815	Gm11	3734260	3734912	39172790	88.8208	355	0	283	926	1815
FE711299-Single	Gm01	51780104	51780530	55915595	90.8665	272	1e-151	391	817	824	Gm11	3728684	3729110	39172790	91.1007	276	1e-153	391	817	824
Pvcon4548	Gm01	51780836	51781374	55915595	92.3933	375	0	8	546	1432	Gm11	3727844	3728382	39172790	92.7644	383	0	8	546	1432
Pvcon6655	Gm01	51797150	51797533	55915595	90.8854	244	1e-134	385	768	768	Gm11	3709610	3709993	39172790	92.1875	264	1e-146	385	768	768
CV534683-Single	Gm01	51815259	51815455	55915595	93.401	145	1e-75	109	305	706	Gm11	3695705	3696041	39172790	85.503	140	1e-72	374	705	706
Pvcon5804	Gm01	51835266	51835598	55915595	93.3934	245	1e-135	543	875	1150	Gm11	3681326	3681658	39172790	94.5946	261	1e-144	543	875	1150
CV531222-Single	Gm01	51874158	51874822	55915595	87.2945	323	0	196	864	898	Gm11	3643705	3644370	39172790	89.1045	370	0	196	862	898
CV537328-Single	Gm01	51889998	51890249	55915595	83.7838	81	2e-37	1	256	578	Gm11	3629806	3630082	39172790	83.7545	91	2e-43	265	532	578
Pvcon6100	Gm01	51893993	51894383	55915595	94.3734	304	1e-170	716	1106	1106	Gm11	3626095	3626485	39172790	94.1176	300	1e-168	716	1106	1106
FE694967-Single	Gm01	51894468	51895283	55915595	87.4699	405	0	1	809	809	Gm11	3625634	3626010	39172790	92.8382	267	1e-148	1	375	809
Pvcon1626	Gm01	51927209	51927674	55915595	88.1002	246	1e-135	584	1060	1143	Gm11	3597007	3597310	39172790	93.4211	224	1e-122	285	588	1143
FE683846-Single	Gm01	51928826	51929258	55915595	93.9954	330	0	37	469	469	Gm11	3595838	3596270	39172790	93.9954	330	0	37	469	469
2-195-g797-mels	Gm01	51942264	51942701	55915595	92.4658	296	1e-165	584	1016	1192	Gm11	3582221	3582656	39172790	93.8073	321	1e-180	584	1016	1192
Pvcon4873	Gm01	51942264	51942857	55915595	90.084	332	0	584	1166	1192	Gm11	3582082	3582656	39172790	90.8146	341	0	584	1151	1192
Pvcon6721	Gm01	51946975	51947175	55915595	89.5522	117	6e-59	1	201	589	Gm11	3579031	3579231	39172790	89.5522	117	6e-59	1	201	589
Pvcon10893	Gm01	51969994	51970837	55915595	89.1765	463	0	9	853	943	Gm11	3550154	3550737	39172790	91.7808	385	0	9	589	943
Pvcon9686	Gm01	52000604	52001021	55915595	93.3174	303	1e-169	80	498	1158	Gm11	3522320	3522741	39172790	91.253	271	1e-150	76	498	1158
Pvcon10349	Gm01	52009408	52009652	55915595	88.9796	135	2e-69	348	589	896	Gm11	3511021	3511242	39172790	88	115	1e-57	315	539	896
FE710874-Single	Gm01	52014273	52014495	55915595	91.4798	147	1e-76	22	244	821	Gm11	3504762	3504984	39172790	91.0314	143	3e-74	22	244	821
CB542947-Single	Gm01	52027924	52028167	55915595	87.5	114	2e-57	6	252	265	Gm11	3495659	3495883	39172790	89.3805	118	7e-60	1	224	265
Pvcon1618	Gm01	52072996	52073893	55915595	86.8335	428	0	804	1715	1715	Gm11	3455521	3456437	39172790	87.7838	469	0	804	1715	1715
Pvcon4789	Gm01	52075995	52076354	55915595	81.8428	105	9e-52	143	511	594	Gm11	3452610	3452776	39172790	88.6228	91	2e-43	143	309	594
Pvcon4788	Gm01	52076724	52077251	55915595	86.3636	241	1e-132	4	525	1368	Gm11	3451837	3452155	39172790	83.6991	112	1e-55	4	316	1368
Pvcon6044	Gm01	52119940	52120746	55915595	86.8649	383	0	20	826	1225	Gm11	3393347	3394114	39172790	88.151	404	0	60	827	1225
DN153793-Single	Gm01	52167355	52167581	55915595	92.511	155	1e-81	271	491	522	Gm11	3349757	3349991	39172790	91.9149	157	7e-83	271	497	522
Pvcon1286	Gm01	52179247	52179427	55915595	92.2652	125	3e-63	469	649	1564	Gm11	3337726	3337906	39172790	94.4751	141	8e-73	469	649	1564
2-198-g2020-mels	Gm01	52220380	52220778	55915595	92.9825	287	1e-160	433	831	1067	Gm11	3304625	3305019	39172790	93.9241	299	1e-167	432	826	1067
Pvcon1263	Gm01	52220385	52220778	55915595	93.1472	286	1e-159	528	921	1347	Gm11	3304625	3305019	39172790	93.9241	299	1e-167	527	921	1347
CV542662-Single	Gm01	52303298	52303661	55915595	85.5615	146	4e-76	251	611	727	Gm11	3224720	3224958	39172790	91.2134	155	2e-81	9	247	727
Pvcon834	Gm01	52339486	52339804	55915595	88.1988	166	9e-88	144	462	1441	Gm11	3187454	3187785	39172790	87.7246	161	8e-85	1104	1428	1441
2-187*-g1307-mels	Gm01	52342491	52342647	55915595	93.6306	117	4e-59	73	229	387	Gm11	3187475	3187785	39172790	88.1789	152	5e-80	73	375	387
Pvcon1446	Gm01	52349054	52349639	55915595	85.4515	255	1e-141	46	640	1664	Gm11	3182866	3183427	39172790	88.6121	306	1e-171	78	639	1664
FD790511-Single	Gm01	52401341	52401524	55915595	90.2174	112	4e-56	180	363	428	Gm11	3135271	3135444	39172790	89.0805	98	9e-48	190	363	428
Pvcon3477	Gm01	52443510	52443826	55915595	86.2069	140	3e-72	1126	1444	1679	Gm11	3100099	3100423	39172790	87.0769	157	2e-82	1126	1450	1679
2-211*-g2101-mels	Gm01	52463372	52463547	55915595	90.3409	108	2e-53	249	424	656	Gm11	3083335	3083510	39172790	93.1818	128	2e-65	249	424	656
Pvcon7566	Gm01	52463372	52463569	55915595	90.404	122	1e-61	231	428	912	Gm11	3083321	3083510	39172790	93.6842	142	1e-73	231	420	912
Pvcon4923	Gm01	52471283	52471545	55915595	91.2548	171	9e-91	223	485	1501	Gm11	3080853	3081117	39172790	90.566	165	4e-87	221	485	1501
PV_GBa0007P23-5'-EI420062	Gm01	52511149	52511314	55915595	91.5663	110	7e-55	270	435	435	Gm03	36237442	36237599	47781076	90.5063	98	9e-48	270	427	435
Pvcon4504	Gm01	52520309	52520534	55915595	95.5752	186	1e-100	757	982	1004	Gm11	3039760	3039985	39172790	94.2478	174	1e-92	757	982	1004
CV542693-Single	Gm01	52544870	52545038	55915595	88.7574	97	4e-47	5	164	506	Gm11	3024335	3024569	39172790	87.7119	116	2e-58	163	398	506
CV540628-Single	Gm01	52547746	52548083	55915595	86.4706	142	9e-74	92	427	708	Gm11	3020487	3020824	39172790	87.6106	165	2e-87	92	427	708
Pvcon7085	Gm01	52556871	52557453	55915595	84.5258	235	1e-129	609	1206	1417	Gm11	3011144	3011731	39172790	84.4884	236	1e-129	609	1211	1417
Pvcon6841	Gm01	52573492	52573633	55915595	96.4789	122	2e-61	811	952	1604	Gm11	2995936	2996078	39172790	96.5035	123	4e-62	811	953	1604
Pvcon2566	Gm01	52581119	52581325	55915595	95.1691	167	1e-88	486	692	868	Gm13	12017914	12018120	44408971	95.6522	171	5e-91	486	692	868
CB541069-Single	Gm01	52591808	52592037	55915595	87.8261	118	9e-60	77	306	360	Gm11	2985919	2986137	39172790	89.0411	123	9e-63	77	295	360
FE710850-Single	Gm01	52592792	52593308	55915595	83.4572	182	1e-97	4	537	894	Gm20	32656005	32656525	46773167	83.549	192	1e-103	4	537	894
FE700424-Single	Gm01	52595125	52595301	55915595	93.2203	129	6e-66	133	309	786	Gm20	32658507	32658683	46773167	93.2203	129	6e-66	133	309	786
PV_GBa0107H05-5'-EI491228	Gm01	52597639	52597984	55915595	87.2832	170	2e-90	465	810	816	Gm05	23619294	23619643	41936504	87.7143	178	3e-95	465	814	816
FG231921-Single	Gm01	52598399	52598654	55915595	93.1034	189	1e-102	223	483	489	Gm03	31585938	31586144	47781076	95.1923	164	4e-87	276	483	489
FD789004-Single	Gm01	52600599	52601120	55915595	82.4953	157	8e-83	34	564	564	Gm05	33397694	33397986	41936504	89.4558	166	3e-88	11	304	564
Pvcon4459	Gm01	52601664	52601888	55915595	88.1356	125	1e-63	312	547	745	Gm09	20841156	20841420	46843750	87.9699	134	5e-69	480	745	745
Pvcon252	Gm01	52605363	52605845	55915595	86.2705	203	1e-110	1	485	485	Gm12	39212361	39212848	40113140	87.9837	244	1e-135	1	485	485
Pvcon5478	Gm01	52634165	52634415	55915595	87.1595	113	1e-56	163	412	577	Gm11	2963483	2963735	39172790	88.6719	134	4e-69	163	412	577
FE898035-Single	Gm01	52637332	52637450	55915595	93.2773	87	6e-41	104	222	716	Gm11	2962736	2962844	39172790	95.4128	89	4e-42	385	493	716
Pvcon7134	Gm01	52659955	52660633	55915595	90.1734	423	0	300	976	976	Gm11	2941034	2941994	39172790	86.6053	457	0	34	975	976
CV544175-Single	Gm01	52693302	52693601	55915595	92	204	1e-111	36	335	547	Gm11	2921210	2921500	39172790	92.0962	199	1e-108	36	326	547
FE674282-Single	Gm01	52708075	52708283	55915595	94.7368	165	2e-87	328	536	981	Gm11	2913581	2913784	39172790	94.1176	156	5e-82	126	329	981
CV541945-Single	Gm01	52713237	52713722	55915595	91.358	318	1e-179	1	486	511	Gm19	9387803	9388288	50589441	89.9177	290	1e-162	1	486	511
Pvcon6395	Gm01	52720131	52720404	55915595	90.5109	170	4e-90	1024	1297	1492	Gm11	2906990	2907278	39172790	93.7716	217	1e-118	293	581	1492
CB541179-Single	Gm01	52724113	52724335	55915595	86.9955	107	6e-53	264	486	673	Gm11	2850047	2850229	39172790	86.8852	87	5e-41	306	488	673
FE708305-Single	Gm01	52796096	52796318	55915595	91.0714	132	6e-68	336	557	557	Gm11	2780672	2780895	39172790	92.0354	135	1e-69	336	557	557
2-209-g1686-mels	Gm01	52798163	52798378	55915595	94.9074	172	2e-91	264	479	1027	Gm11	2778491	2778706	39172790	95.3704	176	7e-94	264	479	1027
Pvcon1581	Gm01	52798706	52798940	55915595	94.1176	178	5e-95	167	401	1287	Gm11	2778491	2778706	39172790	95.3704	176	8e-94	407	622	1287
Pvcon2407	Gm01	52838649	52838929	55915595	86.9718	134	7e-69	161	444	919	Gm11	2752639	2752793	39172790	92.9032	109	6e-54	501	652	919
Pvcon8003	Gm01	52843913	52844136	55915595	94.1964	172	2e-91	594	817	1048	Gm11	2743057	2743280	39172790	95.0893	180	3e-96	594	817	1048
Pvcon2535	Gm01	52894656	52894844	55915595	97.3545	169	9e-90	357	545	945	Gm11	2702023	2702211	39172790	96.2963	161	5e-85	357	545	945
Pvcon1665	Gm01	52906470	52906789	55915595	84.9231	120	2e-60	647	970	971	Gm11	2693119	2693365	39172790	86.6397	115	2e-57	179	425	971
Pvcon1361	Gm01	52941148	52941719	55915595	85.4895	240	1e-132	56	627	652	Gm11	2665258	2665870	39172790	83.5237	209	1e-114	15	627	652
Pvcon5728	Gm01	52941918	52942661	55915595	84.8485	307	1e-172	1	756	798	Gm11	2664428	2665118	39172790	85.1904	302	1e-169	48	756	798
Pvcon4964	Gm01	52974377	52974511	55915595	93.3333	99	6e-48	68	202	1012	Gm10	34247455	34247585	50969635	93.1298	95	1e-45	71	201	1012
Pvcon1474	Gm01	52992398	52993235	55915595	86.2768	373	0	36	868	1189	Gm11	2621771	2622472	39172790	85.1852	286	1e-159	55	756	1189
Pvcon3355	Gm01	53004724	53005304	55915595	84.1837	205	1e-111	401	976	1188	Gm11	2611889	2612426	39172790	86.4312	240	1e-132	449	977	1188
CV540901-Single	Gm01	53020695	53020982	55915595	95.4861	236	1e-130	277	564	680	Gm11	2600245	2600532	39172790	94.0972	220	1e-120	277	564	680
CV542059-Single	Gm01	53022002	53022186	55915595	89.7297	103	5e-51	2	182	238	Gm11	2599047	2599230	39172790	91.8478	118	6e-60	3	182	238
Pvcon2163	Gm01	53032513	53032635	55915595	97.561	111	5e-55	642	764	1387	Gm11	2587698	2588070	39172790	82.1333	119	9e-60	862	1206	1387
FE711787-Single	Gm01	53052267	53052679	55915595	88.3777	225	1e-123	6	409	504	Gm11	2568254	2568666	39172790	87.4092	209	1e-114	6	409	504
CV538484-Single	Gm01	53075872	53076040	55915595	94.6746	133	2e-68	40	208	599	Gm11	2517811	2517979	39172790	94.0828	129	4e-66	40	208	599
Pvcon9643	Gm01	53084651	53084813	55915595	92.0245	111	3e-55	557	719	829	Gm11	2499903	2500065	39172790	92.638	115	1e-57	557	719	829
FE709805-Single	Gm01	53096325	53096656	55915595	89.1566	188	1e-101	337	668	669	Gm11	2491582	2491913	39172790	90.3614	204	1e-111	337	668	669
FE689062-Single	Gm01	53098406	53098787	55915595	89.5674	217	1e-118	250	640	698	Gm11	2490007	2490431	39172790	88.5584	215	1e-117	250	685	698
Pvcon3594	Gm01	53107646	53109117	55915595	92.8038	1045	0	1	1473	1829	Gm11	2480223	2481692	39172790	91.8423	987	0	3	1473	1829
DQ087218.1-CDS	Gm01	53111152	53111499	55915595	90.2299	212	1e-115	401	748	750	Gm11	2478124	2478470	39172790	89.9135	207	1e-112	402	748	750
FE711815-Single	Gm01	53119206	53119441	55915595	92.7966	169	7e-90	464	699	707	Gm11	2470566	2470804	39172790	92.0502	164	6e-87	464	702	707
FE707068-Single	Gm01	53119759	53120032	55915595	86.6426	135	1e-69	1	259	657	Gm11	2469986	2470255	39172790	83.8828	108	2e-53	1	255	657
Pvcon6405	Gm01	53129320	53129560	55915595	93.361	177	1e-94	10	250	792	Gm11	2462253	2462502	39172790	94	190	1e-102	1	250	792
CV530333-Single	Gm01	53148660	53149188	55915595	87.6636	267	1e-148	75	609	896	Gm11	2445677	2446141	39172790	88.3227	247	1e-136	75	545	896
FE899486-Single	Gm01	53150902	53151170	55915595	84.8708	99	4e-48	269	539	774	Gm05	3905355	3905681	41936504	90.303	190	1e-102	234	563	774
Pvcon4075	Gm01	53218463	53218601	55915595	89.9281	83	2e-38	67	205	904	Gm11	2385204	2385342	39172790	90.6475	87	7e-41	67	205	904
CV540273-Single	Gm01	53224137	53224298	55915595	94.4444	126	2e-64	301	462	566	Gm11	2379358	2379518	39172790	88.8199	89	3e-42	301	461	566
Pvcon9445	Gm01	53255389	53255631	55915595	90.1235	147	1e-76	550	792	1070	Gm11	2358454	2358696	39172790	90.535	151	6e-79	550	792	1070
Pvcon9766	Gm01	53268071	53268414	55915595	85.2601	132	7e-68	179	516	655	Gm11	2327994	2328144	39172790	90.7285	93	1e-44	369	516	655
Pvcon3326	Gm01	53275110	53275363	55915595	87.0079	116	2e-58	349	598	619	Gm11	2322581	2322850	39172790	87.7778	136	3e-70	349	615	619
FE706719-Single	Gm01	53306221	53306362	55915595	88.0282	74	3e-33	119	260	723	Gm11	2296706	2296896	39172790	86.3874	87	6e-41	119	309	723
FE711886-Single	Gm01	53310130	53310394	55915595	90.2622	160	1e-84	19	285	520	Gm11	2292794	2293059	39172790	90.2985	156	3e-82	18	285	520
CB541433-Single	Gm01	53350259	53350379	55915595	93.3884	89	3e-42	1	121	514	Gm11	2254499	2254622	39172790	94.3548	96	2e-46	311	434	514
Pvcon10527	Gm01	53362730	53362996	55915595	87.6404	131	3e-67	226	491	671	Gm11	2235790	2236303	39172790	84.4358	194	1e-105	125	638	671
Pvcon4240	Gm01	53383363	53383535	55915595	93.6416	129	8e-66	215	387	1133	Gm11	2214122	2214527	39172790	88.9706	213	1e-116	692	1096	1133
Pvcon2403	Gm01	53389531	53390453	55915595	84.3987	347	0	19	926	1972	Gm11	2199503	2200425	39172790	84.7237	359	0	19	926	1972
FE689749-Single	Gm01	53392353	53392531	55915595	93.8547	135	1e-69	2	180	550	Gm11	2197485	2197662	39172790	93.8202	134	4e-69	3	180	550
Pvcon5280	Gm01	53420768	53421227	55915595	90.6522	288	1e-161	33	492	895	Gm11	2168777	2169219	39172790	91.4221	291	1e-162	50	492	895
Pvcon3831	Gm01	53441668	53442476	55915595	90.3585	493	0	3	805	1476	Gm11	2159469	2160274	39172790	89.7022	470	0	3	802	1476
CV543314-Single	Gm01	53447315	53447568	55915595	90.9449	162	1e-85	120	373	732	Gm11	2153360	2153613	39172790	90.5512	158	3e-83	120	373	732
CB542467-Single	Gm01	53470187	53470315	55915595	93.0233	93	1e-44	50	178	566	Gm11	2132069	2132188	39172790	95	96	2e-46	50	169	566
Pvcon7848	Gm01	53472968	53473161	55915595	92.7835	138	3e-71	406	599	900	Gm11	2128467	2128660	39172790	92.7835	138	3e-71	406	599	900
Pvcon7099	Gm01	53475020	53475260	55915595	90.0415	142	1e-73	673	912	930	Gm11	2126135	2126487	39172790	90.9348	225	1e-123	323	675	930
CV538061-Single	Gm01	53480907	53481557	55915595	88.9571	361	0	3	654	654	Gm11	2117076	2117728	39172790	89.6024	379	0	1	654	654
CV543039-Single	Gm01	53501410	53501770	55915595	91.9668	245	1e-135	51	411	723	Gm11	2097203	2097835	39172790	87.3438	281	1e-156	51	677	723
Pvcon9695	Gm01	53516532	53516709	55915595	91.0112	114	5e-57	297	474	766	Gm11	2083963	2084250	39172790	81.25	70	9e-31	479	753	766
FE711194-Single	Gm01	53540372	53540830	55915595	82.9114	145	2e-75	157	605	814	Gm11	2061235	2061729	39172790	82.8685	152	1e-79	131	605	814
CB539410-Single	Gm01	53560208	53560432	55915595	91.5556	149	5e-78	110	334	608	Gm11	2041061	2041404	39172790	87.5362	172	9e-92	3	334	608
CV539729-Single	Gm01	53563992	53564247	55915595	92.1875	176	5e-94	173	428	736	Gm11	2035118	2035373	39172790	91.4062	168	3e-89	173	428	736
Pvcon2296	Gm01	53606005	53606279	55915595	86.0714	114	6e-57	712	981	983	Gm11	1994237	1994487	39172790	85.259	99	6e-48	151	400	983
Pvcon2297	Gm01	53608291	53608525	55915595	94.4681	183	5e-98	188	422	1238	Gm11	1993801	1994035	39172790	94.4681	183	5e-98	188	422	1238
EE743304-Single	Gm01	53623609	53624102	55915595	82.1862	143	2e-74	57	550	599	Gm11	1983791	1984264	39172790	82.4895	143	2e-74	57	530	599
Pvcon5729	Gm01	53635955	53636356	55915595	82.3383	114	5e-57	137	532	828	Gm11	1976192	1976424	39172790	84.5494	89	4e-42	300	532	828
Pvcon3146	Gm01	53646000	53646347	55915595	85.6322	147	1e-76	606	944	1073	Gm11	1967054	1967222	39172790	92.8994	121	5e-61	440	608	1073
FE897565-Single	Gm01	53652779	53652898	55915595	97.5	108	1e-53	241	360	628	Gm11	1961396	1961525	39172790	95.3846	106	2e-52	116	245	628
CV541922-Single	Gm01	53654933	53655015	55915595	97.5904	75	3e-34	48	130	269	Gm11	1956932	1957014	39172790	96.3855	71	7e-32	48	130	269
Pvcon3528	Gm01	53668709	53668903	55915595	93.3333	143	5e-74	715	909	1517	Gm11	1939454	1939642	39172790	92.8205	140	3e-72	715	909	1517
2-120-g1801-mels	Gm01	53694174	53694557	55915595	88.5714	201	1e-109	2	385	627	Gm17	10940982	10941331	41906774	81.4286	90	8e-43	12	361	627
CV542768-Single	Gm01	53699388	53699553	55915595	95.1807	134	5e-69	2	167	698	Gm11	1929445	1929610	39172790	95.7831	138	2e-71	2	167	698
CB539793-Single	Gm01	53721295	53721546	55915595	85.3175	104	3e-51	68	319	486	Gm11	1907297	1907548	39172790	86.1111	112	5e-56	68	319	486
CV541855-Single	Gm01	53814885	53815177	55915595	84.5118	106	2e-52	371	658	658	Gm11	1839728	1840018	39172790	83.0508	91	2e-43	371	658	658
Pvcon3626	Gm01	53848923	53849464	55915595	88.4404	291	1e-162	205	749	1633	Gm11	1827578	1828042	39172790	86.9658	222	1e-121	205	672	1633
Pvcon1028	Gm01	53942472	53942677	55915595	93.6893	154	2e-80	877	1082	2254	Gm09	29941438	29941643	46843750	90.2913	126	1e-63	877	1082	2254
CV543376-Single	Gm01	53956889	53957107	55915595	95.4338	179	7e-96	66	284	662	Gm11	1739043	1739417	39172790	88.1266	178	3e-95	283	652	662
Pvcon3531	Gm01	53966082	53966553	55915595	93.0085	340	0	246	717	805	Gm08	1066979	1067390	46995532	87.3786	204	1e-110	257	668	805
Pvcon10897	Gm01	53985363	53986303	55915595	91.6047	625	0	2	942	1031	Gm11	1726462	1727411	39172790	91.1579	614	0	2	951	1031
Pvcon3621	Gm01	53993035	53993203	55915595	92.3077	113	2e-56	304	471	749	Gm11	1717795	1717964	39172790	93.5294	126	3e-64	302	471	749
Pvcon1735	Gm01	53994672	53995020	55915595	88.5387	183	7e-98	1096	1430	1578	Gm11	1715914	1716330	39172790	83.8095	148	5e-77	1096	1488	1578
Pvcon9468	Gm01	54001927	54002020	55915595	95.7447	78	2e-35	401	494	960	Gm11	1708297	1708494	39172790	86.9565	98	2e-47	23	229	960
CV537208-Single	Gm01	54041980	54042278	55915595	85.6667	122	6e-62	42	338	548	Gm11	1680165	1680466	39172790	85.1485	115	9e-58	42	338	548
EH040398-Single	Gm01	54056924	54057083	55915595	93.125	116	3e-58	143	302	804	Gm11	1666261	1666420	39172790	90.625	100	1e-48	143	302	804
Pvcon9622	Gm01	54110498	54110636	55915595	92.8058	99	3e-48	68	206	624	Gm11	1616611	1616749	39172790	92.0863	95	9e-46	68	206	624
Pvcon9996	Gm01	54111379	54111686	55915595	82.5	99	5e-48	481	794	845	Gm11	1615561	1615865	39172790	83.2808	107	8e-53	481	797	845
FE899091-Single	Gm01	54116234	54116393	55915595	90	96	2e-46	522	681	688	Gm11	1610535	1610668	39172790	91.0448	86	2e-40	533	666	688
Pvcon4156	Gm01	54134119	54134426	55915595	90.5844	192	1e-103	342	649	1436	Gm11	1594789	1595103	39172790	90.7937	199	1e-107	341	655	1436
Pvcon9943	Gm01	54190380	54190711	55915595	92.1687	228	1e-125	443	774	1407	Gm11	1540198	1540529	39172790	92.4699	232	1e-127	443	774	1407
Pvcon4797	Gm01	54194970	54195251	55915595	92.9078	202	1e-109	130	411	847	Gm11	1534526	1534807	39172790	91.844	190	1e-102	130	411	847
Pvcon1489	Gm01	54217095	54217442	55915595	88.5057	188	1e-101	116	463	1409	Gm11	1487803	1488133	39172790	90.0302	199	1e-107	133	463	1409
2-114-g1556-mels	Gm01	54220704	54220858	55915595	93.5484	115	2e-57	811	965	1078	Gm11	1487803	1487967	39172790	92.1212	113	3e-56	2	166	1078
PV_GBa0070K08-3'-EI465199	Gm01	54313087	54313778	55915595	82.8777	228	1e-125	9	682	682	Gm08	1611703	1612005	46995532	81.759	71	2e-31	91	393	682
Pvcon3121	Gm01	54319563	54319694	55915595	93.9394	100	2e-48	817	948	1455	Gm11	1397692	1397823	39172790	90.9091	84	7e-39	817	948	1455
CV543784-Single	Gm01	54340004	54340697	55915595	89.3372	398	0	1	694	702	Gm11	1382065	1382753	39172790	89.8403	409	0	3	691	702
CV535825-Single	Gm01	54361265	54361529	55915595	83.7736	93	1e-44	364	628	661	Gm11	1339751	1340049	39172790	83.9465	107	6e-53	337	635	661
Pvcon6380	Gm01	54432945	54433081	55915595	97.0803	121	5e-61	670	806	1083	Gm11	1274734	1274862	39172790	96.124	109	7e-54	670	798	1083
Pvcon5464	Gm01	54455739	54456076	55915595	90.8284	214	1e-116	586	923	1457	Gm11	1252357	1252692	39172790	89.5833	196	1e-105	586	921	1457
Pvcon5689	Gm01	54479133	54479315	55915595	91.2568	119	4e-60	101	283	676	Gm11	1234432	1234614	39172790	92.8962	131	3e-67	101	283	676
Pvcon7698	Gm01	54480301	54480465	55915595	96.3636	141	3e-73	427	591	591	Gm11	1233667	1233831	39172790	93.3333	121	2e-61	427	591	591
Pvcon8636	Gm01	54493882	54494085	55915595	89.7059	120	2e-60	1001	1204	1483	Gm11	1225754	1225957	39172790	91.1765	132	2e-67	1001	1204	1483
FE899491-Single	Gm01	54496206	54496351	55915595	93.1507	106	3e-52	320	465	794	Gm11	1223563	1223708	39172790	92.4658	102	7e-50	320	465	794
Pvcon2042	Gm01	54518587	54519261	55915595	87.1111	329	0	709	1377	1633	Gm11	1194355	1195029	39172790	86.8148	321	1e-180	709	1377	1633
Pvcon4582	Gm01	54537440	54537567	55915595	96.875	112	6e-56	424	551	607	Gm11	1173178	1173308	39172790	96.1832	111	2e-55	421	551	607
Pvcon2478	Gm01	54538440	54538671	55915595	92.6724	164	9e-87	59	290	949	Gm11	1172078	1172309	39172790	93.1034	168	4e-89	59	290	949
CV541048-Single	Gm01	54576466	54576609	55915595	93.75	108	2e-53	64	207	689	Gm11	1131222	1131486	39172790	91.3208	173	3e-92	209	473	689
BQ481752-Single	Gm01	54589705	54589885	55915595	93.3702	133	3e-68	307	487	948	Gm11	1118545	1118721	39172790	91.5254	117	1e-58	311	487	948
Pvcon985	Gm01	54590606	54590927	55915595	94.7205	254	1e-140	390	711	2300	Gm11	1117500	1117821	39172790	94.7205	254	1e-140	390	711	2300
Pvcon6614	Gm01	54601822	54601940	55915595	95.7983	99	4e-48	178	296	773	Gm11	1106184	1106325	39172790	92.9577	102	7e-50	49	190	773
FE689613-Single	Gm01	54604054	54604162	55915595	92.6606	77	5e-35	130	238	700	Gm11	1104973	1105346	39172790	81.9121	107	7e-53	239	624	700
FE680181-Single	Gm01	54607375	54607796	55915595	91.9431	276	1e-153	270	686	875	Gm11	1099809	1100359	39172790	89.2794	302	1e-169	282	846	875
CV541658-Single	Gm01	54634394	54634481	55915595	96.5909	76	6e-35	115	202	202	Gm11	1078023	1078221	39172790	92.5743	140	4e-73	1	202	202
CV531523-Single	Gm01	54652034	54652194	55915595	89.441	93	1e-44	283	443	587	Gm11	1066417	1066548	39172790	93.1818	96	2e-46	4	135	587
CV536333-Single	Gm01	54655864	54656355	55915595	86.3821	223	1e-122	212	700	700	Gm11	1062419	1062925	39172790	84.0237	175	2e-93	215	700	700
CV538348-Single	Gm01	54664761	54665019	55915595	87.2263	144	5e-75	100	373	644	Gm11	1057284	1057563	39172790	89.6429	165	1e-87	100	373	644
CB540256-Single	Gm01	54667514	54667876	55915595	91.7355	243	1e-134	209	571	576	Gm11	7184621	7184982	39172790	86.7403	170	1e-90	209	570	576
CV533628-Single	Gm01	54669443	54669552	55915595	97.2727	98	9e-48	81	190	415	Gm11	1054146	1054316	39172790	87.1345	83	8e-39	236	396	415
Pvcon5583	Gm01	54679838	54680055	55915595	86.6071	105	7e-52	18	241	497	Gm11	1046079	1046290	39172790	86.6972	103	1e-50	24	241	497
EX303684-Single	Gm01	54686060	54686721	55915595	89.426	379	0	13	672	772	Gm11	1039252	1039900	39172790	88.4438	346	0	26	672	772
Pvcon5337	Gm01	54706979	54707408	55915595	88.9391	249	1e-137	700	1138	1145	Gm11	751282	751713	39172790	89.1892	254	1e-140	700	1138	1145
Pvcon5604	Gm01	54718116	54718514	55915595	87.0647	192	1e-103	204	605	1587	Gm11	761505	761897	39172790	86.8687	186	1e-99	210	605	1587
Pvcon4868	Gm01	54727910	54728162	55915595	88.417	140	2e-72	588	846	1137	Gm11	773196	773454	39172790	88.417	139	9e-72	588	846	1137
CV530892-Single	Gm01	54739420	54739624	55915595	92.6829	139	8e-72	523	723	1009	Gm11	786665	786865	39172790	95.5224	165	2e-87	523	723	1009
X06411.1-CDS	Gm01	54743406	54744363	55915595	91.5449	634	0	236	1193	1342	Gm11	794385	795342	39172790	91.4405	630	0	236	1193	1342
2-42-g1515-mels	Gm01	54743924	54744376	55915595	92.053	309	1e-173	2	454	616	Gm11	794903	795366	39172790	91.3793	304	1e-170	2	465	616
CV535946-Single	Gm01	54772280	54772472	55915595	92.228	133	2e-68	395	587	679	Gm11	821845	822037	39172790	91.1917	125	1e-63	395	587	679
FD796223-Single	Gm01	54796912	54797036	55915595	92	85	6e-40	4	128	493	Gm11	846655	846764	39172790	95.4545	90	6e-43	360	469	493
Pvcon1071	Gm01	54828754	54828969	55915595	90.2778	132	1e-67	168	383	1133	Gm11	878622	878837	39172790	89.8148	128	3e-65	168	383	1133
CB541805-Single	Gm01	54830499	54830675	55915595	84.7458	79	2e-36	273	449	461	Gm11	880241	880417	39172790	83.6158	71	1e-31	273	449	461
CV529489-Single	Gm01	54868093	54868413	55915595	92.2118	221	1e-121	262	582	911	Gm11	918579	918846	39172790	91.791	180	2e-96	289	556	911
Pvcon9155	Gm01	54869315	54869485	55915595	86.5497	71	1e-31	17	185	415	Gm11	919606	920007	39172790	82.3096	92	3e-44	17	415	415
FD786568-Single	Gm01	54879296	54879509	55915595	88.3178	114	2e-57	1	214	256	Gm11	938170	938383	39172790	86.9159	102	2e-50	1	214	256
CV539964-Single	Gm01	54883667	54883855	55915595	94.1799	145	1e-75	120	308	641	Gm11	942237	942425	39172790	94.709	149	5e-78	120	308	641
CV530080-Single	Gm01	54891047	54891168	55915595	92.623	86	3e-40	496	617	871	Gm11	955078	955189	39172790	93.75	84	4e-39	496	607	871
FD787838-Single	Gm01	54895033	54895162	55915595	95.3846	106	1e-52	162	291	291	Gm11	959312	959441	39172790	94.6154	102	3e-50	162	291	291
Pvcon7767	Gm01	54895997	54896250	55915595	87.5486	121	1e-61	112	364	365	Gm11	960276	960611	39172790	86.5497	145	7e-76	29	364	365
CB543533-Single	Gm01	54917534	54917687	55915595	88.3117	82	3e-38	261	414	422	Gm11	984263	984497	39172790	84.6809	87	3e-41	186	414	422
CV530040-Single	Gm01	54926694	54927356	55915595	88.0355	352	0	23	699	772	Gm10	1128551	1129225	50969635	89.3648	381	0	23	699	772
Pvcon7324	Gm01	54941925	54942155	55915595	94.3723	179	9e-96	130	360	842	Gm14	34367806	34368036	49711204	93.9394	175	2e-93	130	360	842
Pvcon4598	Gm01	54948116	54948404	55915595	86.9863	138	3e-71	411	702	969	Gm11	1009558	1009783	39172790	90.2655	138	3e-71	477	702	969
Pvcon10736	Gm01	54960752	54961609	55915595	88.1944	445	0	3	863	864	Gm11	1020200	1021057	39172790	87.6157	430	0	3	863	864
CV529041-Single	Gm01	54961855	54962321	55915595	84.5361	193	1e-104	414	898	899	Gm11	1021303	1021765	39172790	86.4865	229	1e-125	418	898	899
Pvcon6513	Gm01	54975145	54975346	55915595	91.5842	134	6e-69	9	210	843	Gm11	731359	731508	39172790	91.3333	98	2e-47	208	357	843
Pvcon9971	Gm01	54977362	54978100	55915595	88.0054	380	0	101	841	880	Gm11	728118	728897	39172790	86.4103	357	0	101	880	880
CV531656-Single	Gm01	54982249	54982933	55915595	93.8686	517	0	1	685	685	Gm11	720903	721586	39172790	94.152	524	0	2	685	685
Pvcon2812	Gm01	54995314	54995702	55915595	91.0026	249	1e-137	1	389	1361	Gm11	707745	708133	39172790	88.946	217	1e-118	1	389	1361
PV_GBa0013E01-3'-EI423861	Gm01	55021247	55021420	55915595	86.7816	77	6e-35	531	699	815	Gm09	42230654	42230854	46843750	86.5672	88	2e-41	531	726	815
Pvcon10125	Gm01	55025314	55026387	55915595	85.7143	466	0	1	1077	1409	Gm11	685672	686743	39172790	84.8624	428	0	1	1075	1409
Pvcon5800	Gm01	55029208	55029444	55915595	88.1857	125	2e-63	529	765	1367	Gm11	680047	680285	39172790	89.1213	135	3e-69	527	765	1367
Pvcon10601	Gm01	55037315	55037545	55915595	95.671	191	1e-103	708	938	1305	Gm11	670203	670433	39172790	96.9697	203	1e-110	708	938	1305
Pvcon2225	Gm01	55051684	55051836	55915595	97.3856	137	2e-70	669	821	1362	Gm11	655580	655732	39172790	94.1176	117	1e-58	669	821	1362
Pvcon6534	Gm01	55066718	55066908	55915595	91.623	127	1e-64	486	676	1255	Gm11	641441	641642	39172790	91.0891	130	2e-66	818	1019	1255
Pvcon6011	Gm01	55089668	55089939	55915595	90.4412	168	5e-89	156	427	1289	Gm14	17429476	17429726	49711204	90.8367	155	3e-81	178	427	1289
CV538613-Single	Gm01	55142446	55142707	55915595	86.7857	140	1e-72	358	637	729	Gm11	577103	577364	39172790	87.5	148	2e-77	358	637	729
FE898654-Single	Gm01	55152918	55153562	55915595	88.7172	330	0	156	797	797	Gm11	568998	569641	39172790	88.5449	325	0	157	797	797
Pvcon2850	Gm01	55159059	55159518	55915595	87.3913	229	1e-125	1	454	1159	Gm11	563561	564026	39172790	86.4807	216	1e-117	1	454	1159
FE707413-Single	Gm01	55167333	55167843	55915595	89.2996	290	1e-162	234	739	742	Gm11	557554	558065	39172790	89.8833	301	1e-168	234	739	742
FE711712-Single	Gm01	55170949	55171323	55915595	89.4057	230	1e-126	118	504	806	Gm11	554586	554960	39172790	88.6305	218	1e-119	118	504	806
Pvcon5299	Gm01	55219241	55219517	55915595	84.1155	101	5e-49	101	377	1382	Gm11	518670	519188	39172790	80.0766	111	5e-55	552	1061	1382
Pvcon6724	Gm01	55231501	55231963	55915595	89.4624	266	1e-148	61	525	691	Gm11	502616	503046	39172790	90.4872	267	1e-148	61	491	691
FE898286-Single	Gm01	55252029	55252186	55915595	96.2025	134	4e-69	79	236	549	Gm11	482209	482362	39172790	94.1558	118	1e-59	79	232	549
Pvcon6360	Gm01	55255550	55255887	55915595	91.716	226	1e-124	168	505	762	Gm11	478815	479156	39172790	92.1053	234	1e-128	164	505	762
Pvcon4416	Gm01	55319207	55319433	55915595	85.9031	100	1e-48	8	234	976	Gm18	15080272	15080498	62308140	85.4626	96	3e-46	8	234	976
Pvcon4329	Gm01	55341277	55341539	55915595	93.1559	191	1e-103	257	519	1251	Gm11	413578	413840	39172790	94.2966	203	1e-110	257	519	1251
Pvcon7617	Gm01	55343982	55344338	55915595	85.7143	153	2e-80	152	508	509	Gm11	410929	411281	39172790	86.119	159	4e-84	145	490	509
FE696255-Single	Gm01	55348185	55348703	55915595	85.7143	222	1e-121	46	564	564	Gm11	397847	398367	39172790	86.7562	241	1e-133	46	560	564
Pvcon10096	Gm01	55352616	55352925	55915595	94.8387	246	1e-135	1	310	1033	Gm11	393676	393985	39172790	93.871	234	1e-128	1	310	1033
Pvcon7034	Gm01	55362528	55362827	55915595	93.6667	224	1e-123	17	316	316	Gm11	392907	393206	39172790	94	228	1e-125	17	316	316
CV529260-Single	Gm01	55363540	55364071	55915595	84.2105	206	1e-112	303	809	961	Gm11	391667	392198	39172790	84.9624	222	1e-121	303	809	961
Pvcon3917	Gm01	55370215	55370394	55915595	92.7778	128	3e-65	593	772	1120	Gm11	385197	385376	39172790	93.8889	136	5e-70	593	772	1120
FG229215-Single	Gm01	55388190	55388490	55915595	90.3654	185	2e-99	387	687	737	Gm11	364004	364292	39172790	90.0332	188	1e-101	387	687	737
Pvcon10879	Gm01	55433944	55434193	55915595	84.9206	91	4e-43	532	774	1117	Gm11	308743	308863	39172790	95.0413	97	1e-46	288	408	1117
FD796137-Single	Gm01	55451591	55452151	55915595	83.8078	192	1e-103	1	559	570	Gm11	305436	305893	39172790	83.8428	160	1e-84	1	455	570
Pvcon3150	Gm01	55480104	55480265	55915595	94.4444	126	3e-64	136	297	706	Gm11	260409	260554	39172790	95.2055	118	2e-59	136	281	706
Pvcon7752	Gm01	55490001	55490385	55915595	90.6494	237	1e-130	219	597	932	Gm11	232836	233199	39172790	90.9341	230	1e-126	219	579	932
PV_GBa0052F19-5'-EI452310	Gm01	55544559	55545219	55915595	86.6868	308	1e-173	76	727	750	Gm04	39315357	39315572	49243852	84.7222	84	4e-39	509	724	750
Pvcon3788	Gm01	55547029	55547403	55915595	85.5297	170	3e-90	763	1149	1248	Gm04	39316179	39316386	49243852	90.8654	132	1e-67	163	370	1248
CV538667-Single	Gm01	55612372	55612582	55915595	94.7867	167	4e-89	65	275	301	Gm11	141366	141576	39172790	93.8389	159	3e-84	65	275	301
FE711717-Single	Gm01	55615559	55615684	55915595	99.2063	122	7e-62	463	588	687	Gm11	138953	139128	39172790	91.4773	116	3e-58	281	456	687
Pvcon8671	Gm01	55618548	55618817	55915595	94.0741	206	1e-112	80	349	1100	Gm11	136067	136336	39172790	94.8148	214	1e-116	80	349	1100
Pvcon2194	Gm01	55646768	55647078	55915595	90.7937	198	1e-107	973	1287	1449	Gm11	116031	116386	39172790	88.3333	191	1e-102	973	1327	1449
CV536614-Single	Gm01	55661415	55661597	55915595	83.0601	69	3e-30	221	388	668	Gm11	104358	104525	39172790	88.6905	92	6e-44	221	388	668
Pvcon10406	Gm01	55672448	55672790	55915595	89.2128	193	1e-104	454	788	971	Gm11	102242	102456	39172790	87.4419	107	9e-53	458	672	971
CV533878-Single	Gm01	55678492	55678811	55915595	88.125	171	4e-91	336	649	704	Gm11	96866	97164	39172790	88.6288	166	4e-88	336	628	704
FE710165-Single	Gm01	55681416	55681556	55915595	88.6525	77	5e-35	162	302	700	Gm20	36299436	36299852	46773167	79.5775	76	2e-34	281	697	700
Pvcon9692	Gm01	55688560	55688864	55915595	88.6364	164	7e-87	153	457	747	Gm11	79575	79886	39172790	90.3846	188	1e-101	152	457	747
Pvcon1780	Gm01	55689082	55689651	55915595	90.5263	354	0	13	582	1768	Gm11	78812	79370	39172790	89.8032	331	0	24	582	1768
PV_GBa0112F18-3'-EI494778	Gm01	55763595	55764077	55915595	81.2877	119	5e-60	106	592	695	Gm08	18342875	18343313	46995532	79.5207	77	5e-35	106	560	695
Pvcon1940	Gm01	55774402	55774501	55915595	96	84	7e-39	116	215	1411	Gm11	33986	34085	39172790	95	80	2e-36	116	215	1411
Pvcon6355	Gm01	55780671	55781072	55915595	83.6228	126	6e-64	406	792	1270	Gm05	31964428	31964932	41936504	82.7112	158	4e-83	404	885	1270
Pvcon1651	Gm01	55814789	55814981	55915595	97.4093	173	8e-92	627	819	2040	Gm14	29549800	29549929	49711204	94.6154	102	2e-49	498	627	2040
FE701816-Single	Gm01	55816954	55817544	55915595	94.5854	463	0	117	707	819	Gm14	29550489	29550955	49711204	91.863	315	1e-177	135	601	819
Pvcon4429	Gm01	55829784	55830314	55915595	96.4218	455	0	132	662	1834	Gm11	22864	23394	39172790	96.0452	447	0	132	662	1834
Pvcon708	Gm01	55868295	55868948	55915595	89.6813	366	0	626	1275	1433	Gm11	10926	11562	39172790	90.4836	380	0	636	1272	1433
Pvcon526	Gm02	19770	21436	51656713	88.091	881	0	107	1750	1999	Gm19	50585491	50587144	50589441	86.5949	784	0	107	1750	1999
PV_GBa0114E16-5'-EI496109	Gm02	28279	28635	51656713	86.7769	154	6e-81	339	694	731	Gm10	107231	107599	50969635	87.2	166	4e-88	328	695	731
PV_GBa0034F14-5'-EI439237	Gm02	57196	57333	51656713	92.029	94	5e-45	104	241	872	Gm10	94880	95025	50969635	90.411	86	3e-40	82	226	872
FD787464-Single	Gm02	70848	71385	51656713	87.1747	262	1e-145	2	539	539	Gm10	89189	89726	50969635	88.4758	290	1e-162	2	539	539
Pvcon4467	Gm02	77731	78380	51656713	90	386	0	710	1353	1572	Gm10	75940	76566	50969635	89.7927	369	0	713	1336	1572
Pvcon5716	Gm02	97863	98333	51656713	90.6582	295	1e-165	59	529	809	Gm10	63994	64464	50969635	90.2335	287	1e-160	59	529	809
PV_GBa0123E11-5'-EI502735	Gm02	119824	120407	51656713	95.3767	476	0	1	584	739	Gm10	18026	18608	50969635	94.5111	455	0	1	583	739
Pvcon9091	Gm02	129059	129342	51656713	86.6667	134	6e-69	379	653	868	Gm10	24886	25264	50969635	86.0158	169	8e-90	379	745	868
Pvcon1597	Gm02	133324	134150	51656713	81.6425	212	1e-115	435	1261	1536	Gm10	38234	39099	50969635	80.7159	196	1e-105	435	1297	1536
CB544073-Single	Gm02	183083	183341	51656713	82.5758	71	9e-32	3	265	333	Gm10	208126	208268	50969635	87.4126	71	9e-32	3	145	333
Pvcon1481	Gm02	204246	204533	51656713	89.2361	164	2e-86	951	1238	1753	Gm10	227716	228139	50969635	84.1981	165	4e-87	951	1350	1753
FE710340-Single	Gm02	237889	238484	51656713	82.8904	184	6e-99	1	574	576	Gm20	43693107	43693348	46773167	83.8843	84	3e-39	320	558	576
Pvcon8319	Gm02	277100	277365	51656713	88.1119	165	1e-87	214	499	599	Gm10	274569	274859	50969635	93.1271	206	1e-112	214	499	599
PV_GBa0106L03-3'-EI490663	Gm02	292134	292869	51656713	88.7534	385	0	69	789	789	Gm10	291175	291795	50969635	89.533	346	0	184	789	789
PV_GBa0056H14-3'-EI455239	Gm02	293363	293713	51656713	89.7727	203	1e-110	240	587	587	Gm10	292400	292746	50969635	89.9425	204	1e-111	240	587	587
PV_GBa0056H03-3'-EI455219	Gm02	293929	294524	51656713	89.6321	339	0	30	620	620	Gm10	292970	293564	50969635	89.6147	336	0	34	620	620
Pvcon4179	Gm02	326805	327039	51656713	85.7741	95	4e-46	1	236	336	Gm10	619185	619419	50969635	87.0293	107	3e-53	1	236	336
Pvcon3481	Gm02	331352	331909	51656713	95.8781	466	0	1	558	1549	Gm10	613673	614230	50969635	95.3405	454	0	1	558	1549
FE704845-Single	Gm02	333265	333549	51656713	89.8246	169	7e-90	311	595	780	Gm10	611818	612318	50969635	87.4751	240	1e-132	100	595	780
Pvcon4411	Gm02	346637	347100	51656713	85.2008	174	2e-92	1047	1507	1774	Gm10	592184	592429	50969635	93.0894	178	7e-95	1047	1292	1774
Pvcon9134	Gm02	373717	374142	51656713	85.5505	159	5e-84	184	609	615	Gm10	565493	565925	50969635	87.1332	181	4e-97	184	615	615
Pvcon1757	Gm02	380608	382081	51656713	92.2659	1018	0	107	1580	1934	Gm10	560198	561639	50969635	92.233	994	0	139	1580	1934
PV_GBa0055H18-3'-EI454522	Gm02	393379	393883	51656713	80.7921	117	7e-59	13	517	665	Gm10	553823	554348	50969635	91.635	350	0	11	536	665
FG230422-Single	Gm02	410824	411068	51656713	85.3061	99	2e-48	96	337	340	Gm10	507035	507232	50969635	87.3737	96	1e-46	96	290	340
Pvcon9334	Gm02	411351	411557	51656713	86.9565	97	6e-47	157	360	682	Gm10	506501	506661	50969635	89.441	93	1e-44	200	360	682
EC911268-Single	Gm02	435481	435633	51656713	88.6792	88	5e-42	14	172	268	Gm10	469679	469831	50969635	88.6792	88	5e-42	14	172	268
EC911341-Single	Gm02	440791	440934	51656713	91.6667	96	7e-47	80	223	225	Gm10	465300	465443	50969635	92.3611	100	3e-49	80	223	225
Pvcon8550	Gm02	443909	444191	51656713	92.2261	195	1e-105	343	625	852	Gm10	463747	464027	50969635	93.9502	213	1e-116	343	623	852
FE708916-Single	Gm02	446919	447454	51656713	91.6045	352	0	51	585	893	Gm10	461028	461563	50969635	90.8582	336	0	51	585	893
FE709438-Single	Gm02	448044	448554	51656713	90.3288	318	1e-179	274	790	811	Gm10	459821	460334	50969635	88.4615	281	1e-156	274	793	811
PV_GBa0030H17-5'-EI436475	Gm02	460156	460399	51656713	87.0445	112	6e-56	99	345	613	Gm10	442643	442855	50969635	88.4259	109	4e-54	99	314	613
PV_GBa0086M15-3'-EI476181	Gm02	460900	461020	51656713	90.0826	69	3e-30	1	120	756	Gm07	1629048	1629265	44683157	84.3049	73	1e-32	539	756	756
PV_GBa0032B04-5'-EI437599	Gm02	474736	475069	51656713	81.4925	83	1e-38	343	677	682	Gm10	419213	419540	50969635	84.1945	117	7e-59	343	671	682
Pvcon1923	Gm02	490996	491148	51656713	98.0392	141	7e-73	2	154	1397	Gm10	398026	398201	50969635	93.75	132	2e-67	300	475	1397
Pvcon3924	Gm02	527737	527990	51656713	91.5058	156	9e-82	1303	1556	1673	Gm10	368930	369172	50969635	90.2439	144	1e-74	1306	1550	1673
PV_GBa0084H11-3'-EI474518	Gm02	530334	530785	51656713	85.7143	214	1e-116	47	508	846	Gm10	367421	367595	50969635	94.8571	139	6e-72	35	209	846
Pvcon4578	Gm02	578755	578983	51656713	92.1397	157	2e-82	1052	1280	1516	Gm07	19137401	19137530	44683157	93.8462	98	3e-47	744	873	1516
CV539108-Single	Gm02	586928	587620	51656713	91.4863	457	0	4	696	734	Gm10	626563	627255	50969635	90.9091	441	0	4	696	734
Pvcon9534	Gm02	593930	594279	51656713	85.1429	136	5e-70	54	384	1058	Gm10	634448	634611	50969635	93.9024	124	7e-63	616	779	1058
Pvcon444	Gm02	600080	600361	51656713	89.0071	158	4e-83	434	715	1276	Gm10	640626	640852	50969635	90.3084	139	1e-71	434	660	1276
Pvcon445	Gm02	600472	600586	51656713	96.5217	99	3e-48	90	204	610	Gm10	641007	641121	50969635	98.2609	107	6e-53	90	204	610
Pvcon10596	Gm02	605361	605884	51656713	83.2075	161	6e-85	290	783	1076	Gm10	648434	648957	50969635	81.8868	143	3e-74	290	783	1076
PV_GBa0100C16-3'-EI485891	Gm02	628506	629189	51656713	93.7135	512	0	4	687	773	Gm10	40872101	40872743	50969635	85.2255	263	1e-146	1	643	773
EG594339-Single	Gm02	635665	636107	51656713	89.1648	251	1e-139	1	443	466	Gm10	668900	669342	50969635	89.3905	255	1e-141	1	443	466
FE707023-Single	Gm02	655550	655671	51656713	95.082	98	1e-47	4	125	597	Gm10	677088	677209	50969635	93.4426	90	8e-43	4	125	597
Pvcon8531	Gm02	655836	656399	51656713	90.2482	344	0	278	841	913	Gm10	677379	677942	50969635	90.2482	344	0	278	841	913
Pvcon4196	Gm02	692544	692762	51656713	91.7808	147	2e-76	182	400	1386	Gm10	36823725	36823943	50969635	93.1507	159	1e-83	182	400	1386
FE675790-Single	Gm02	696176	696329	51656713	96.1039	130	1e-66	156	309	800	Gm10	36787262	36787415	50969635	97.4026	138	2e-71	156	309	800
CV538295-Single	Gm02	698615	698788	51656713	93.6782	129	5e-66	2	171	655	Gm10	36784771	36784978	50969635	90.8654	128	2e-65	2	203	655
FE709174-Single	Gm02	699569	700021	51656713	93.1567	327	0	294	743	876	Gm10	36783486	36783938	50969635	92.936	323	0	294	743	876
PV_GBa0002F11-5'-EI416510	Gm02	705448	705850	51656713	90.099	235	1e-129	285	683	683	Gm10	36773501	36773804	50969635	91.7763	198	1e-107	313	612	683
Pvcon6550	Gm02	706253	706440	51656713	92.5532	132	2e-67	1245	1432	1477	Gm10	36772888	36773082	50969635	95.3846	159	1e-83	1245	1439	1477
PV_GBa0054M01-3'-EI453990	Gm02	749120	749547	51656713	86.7749	199	1e-107	1	423	802	Gm10	36711215	36711527	50969635	90.7643	197	1e-106	118	423	802
Pvcon5846	Gm02	758646	759008	51656713	91.8033	237	1e-130	714	1076	1087	Gm10	36689808	36690167	50969635	92.5	247	1e-136	714	1068	1087
Pvcon4289	Gm02	785996	786680	51656713	93.1387	497	0	938	1622	1839	Gm10	36657568	36658252	50969635	92.7007	485	0	938	1622	1839
PV_GBa0125L09-3'-EI504498	Gm02	789712	789838	51656713	94.5736	98	2e-47	62	190	714	Gm10	36655080	36655230	50969635	92.053	95	1e-45	62	210	714
PV_GBa0047A12-3'-EI448446	Gm02	795210	795687	51656713	84.8361	196	1e-106	43	516	746	Gm10	36642245	36642725	50969635	86.1856	207	1e-112	43	516	746
Pvcon7751	Gm02	797319	797571	51656713	94.8617	201	1e-109	236	488	750	Gm10	36640219	36640471	50969635	93.6759	189	1e-102	236	488	750
FE897834-Single	Gm02	806019	806370	51656713	84.9432	140	2e-72	161	512	793	Gm10	36631037	36631405	50969635	84.2818	136	4e-70	150	509	793
CV531332-Single	Gm02	817091	817515	51656713	90.1176	257	1e-142	390	814	924	Gm10	36807791	36808344	50969635	92.5993	390	0	231	784	924
CX129626-Single	Gm02	825866	826130	51656713	95.0943	213	1e-116	144	408	888	Gm10	36613230	36613494	50969635	95.0943	213	1e-116	144	408	888
PV_GBa0065F12-5'-EI461628	Gm02	826234	826770	51656713	87.1508	261	1e-145	73	609	761	Gm10	36612591	36613127	50969635	86.9646	257	1e-142	73	609	761
Pvcon10741	Gm02	833259	833714	51656713	91.6667	304	1e-170	1	456	776	Gm10	36564630	36565084	50969635	91.6484	303	1e-170	2	456	776
Pvcon10628	Gm02	838679	838958	51656713	88.6121	149	7e-78	216	496	877	Gm10	36555242	36555672	50969635	86.3426	188	1e-101	178	603	877
Pvcon3728	Gm02	858311	858579	51656713	96.2825	229	1e-125	631	899	1447	Gm10	883806	884080	50969635	95.2727	223	1e-122	631	905	1447
CV536165-Single	Gm02	871632	872093	51656713	93.5065	342	0	1	462	644	Gm10	892973	893372	50969635	94.5	312	1e-175	55	454	644
Pvcon2358	Gm02	876871	877501	51656713	91.4463	425	0	623	1265	1956	Gm10	898296	898934	50969635	92.6905	454	0	623	1265	1956
Pvcon2628	Gm02	883749	883867	51656713	99.1597	115	9e-58	231	349	598	Gm10	901703	901821	50969635	96.6387	103	1e-50	231	349	598
PV_GBa0010H15-3'-EI421848	Gm02	886683	886836	51656713	89.6104	90	1e-42	417	570	761	Gm10	904299	904490	50969635	86.4583	88	2e-41	392	583	761
PV_GBa0125L09-5'-EI504497	Gm02	886920	887271	51656713	87.7841	180	2e-96	289	640	640	Gm10	904582	904930	50969635	88.5387	189	1e-102	290	638	640
Pvcon6325	Gm02	889198	889364	51656713	88.2353	86	3e-40	125	291	889	Gm10	916381	916546	50969635	88.5542	91	3e-43	132	291	889
Pvcon5414	Gm02	893452	894273	51656713	92	543	0	806	1621	1650	Gm10	920318	921139	50969635	91.1408	522	0	806	1621	1650
Pvcon1311	Gm02	937075	937248	51656713	95.977	146	4e-76	60	233	866	Gm10	970299	970453	50969635	98.7097	147	1e-76	79	233	866
1-80-g786-mels	Gm02	938590	938713	51656713	94.3548	96	3e-46	455	578	843	Gm19	47039849	47040008	50589441	93.125	116	3e-58	107	266	843
Pvcon10657	Gm02	938590	938713	51656713	94.3548	96	3e-46	455	578	843	Gm19	47039849	47040008	50589441	93.125	116	3e-58	107	266	843
CB541360-Single	Gm02	992826	993069	51656713	90.9836	157	5e-83	150	393	395	Gm10	1031417	1031660	50969635	92.2131	169	4e-90	150	393	395
Pvcon1297	Gm02	1024414	1025080	51656713	88	345	0	698	1351	1351	Gm10	1071000	1071670	50969635	87.1157	312	1e-175	698	1351	1351
CV540989-Single	Gm02	1047652	1047918	51656713	86.1423	119	4e-60	3	269	676	Gm10	1092744	1093006	50969635	84.7909	103	2e-50	7	269	676
CB541956-Single	Gm02	1060398	1060498	51656713	94.0594	77	4e-35	350	450	508	Gm10	1109300	1109400	50969635	97.0297	89	3e-42	350	450	508
CV529896-Single	Gm02	1065329	1065657	51656713	83.9394	112	4e-56	81	407	418	Gm10	1112939	1113273	50969635	82.7381	94	2e-45	81	407	418
PV_GBa0080F15-5'-EI471740	Gm02	1070224	1070469	51656713	89.0688	135	9e-70	135	381	510	Gm10	1116913	1117176	50969635	89.8113	149	4e-78	135	398	510
Pvcon7732	Gm02	1072390	1072614	51656713	91.5556	149	7e-78	45	269	824	Gm10	1119095	1119629	50969635	87.0438	243	1e-134	45	581	824
Pvcon715	Gm02	1085907	1086322	51656713	89.6882	229	1e-125	785	1198	1314	Gm10	1135585	1135959	50969635	89.8667	216	1e-117	785	1156	1314
Pvcon10833	Gm02	1113349	1113629	51656713	90.7473	179	8e-96	453	733	783	Gm10	1162089	1162423	50969635	87.7612	169	7e-90	453	783	783
Pvcon918	Gm02	1118439	1118894	51656713	86.8996	200	1e-108	111	558	681	Gm10	1169465	1169877	50969635	86.0241	166	4e-88	136	539	681
Pvcon2461	Gm02	1121988	1122208	51656713	88.6878	121	3e-61	232	452	707	Gm10	1173394	1173800	50969635	83.4135	132	8e-68	42	454	707
CV538920-Single	Gm02	1132083	1132710	51656713	80.7396	155	1e-81	2	640	666	Gm10	1186440	1186898	50969635	80.6522	93	1e-44	194	640	666
EG948504-Single	Gm02	1135946	1136092	51656713	94.5578	115	1e-57	81	227	659	Gm10	1188469	1188623	50969635	92.9032	111	3e-55	81	235	659
FE897963-Single	Gm02	1137576	1137658	51656713	100	83	1e-38	176	258	586	Gm10	1190109	1190191	50969635	100	83	1e-38	176	258	586
Pvcon2577	Gm02	1143886	1144150	51656713	93.2075	193	1e-104	193	457	1506	Gm10	1193451	1193712	50969635	93.1298	190	1e-102	196	457	1506
PV_GBa0105L11-5'-EI489930	Gm02	1145188	1145421	51656713	89.7436	134	4e-69	156	383	509	Gm10	1195661	1195915	50969635	86.2745	109	3e-54	156	401	509
CB540298-Single	Gm02	1161160	1161397	51656713	86.1345	106	2e-52	269	506	506	Gm10	1212947	1213184	50969635	86.1345	106	2e-52	269	506	506
Pvcon1390	Gm02	1182739	1182891	51656713	88.2353	81	2e-37	62	214	719	Gm10	1227957	1228109	50969635	91.5033	101	3e-49	62	214	719
PV_GBa0117K21-3'-EI498629	Gm02	1183390	1183527	51656713	87.6812	70	7e-31	349	486	628	Gm10	1228444	1228542	50969635	93.9394	75	7e-34	388	486	628
Pvcon9335	Gm02	1217348	1217511	51656713	87.1951	80	3e-37	25	188	264	Gm10	1265228	1265376	50969635	87.9195	77	2e-35	40	188	264
PV_GBa0017P03-5'-EI427287	Gm02	1227718	1228177	51656713	82.4295	138	1e-71	42	487	488	Gm10	1274218	1274679	50969635	80.7203	113	1e-56	31	487	488
PV_GBa0059B18-5'-EI457129	Gm02	1231339	1231591	51656713	86.9565	117	7e-59	29	280	725	Gm10	1277948	1278199	50969635	85.8268	99	4e-48	29	280	725
Pvcon3782	Gm02	1232660	1232850	51656713	89.0052	107	6e-53	460	650	650	Gm10	1279166	1279387	50969635	95.045	178	3e-95	236	457	650
BQ481774-Single	Gm02	1271145	1271312	51656713	88.0952	89	5e-42	14	181	961	Gm10	1317635	1317802	50969635	89.2857	97	8e-47	14	181	961
Pvcon9740	Gm02	1276723	1277166	51656713	87.7462	231	1e-127	353	805	806	Gm10	1323012	1323458	50969635	87.8261	232	1e-127	353	805	806
PV_GBa0117K21-5'-EI498628	Gm02	1284058	1284358	51656713	88.8158	161	4e-85	21	324	717	Gm10	1331788	1332097	50969635	88.7821	169	7e-90	25	336	717
PV_GBa0110L22-5'-EI493612	Gm02	1285416	1285673	51656713	88.3019	123	2e-62	395	654	734	Gm10	1333152	1333411	50969635	88.3459	129	5e-66	395	654	734
Pvcon5154	Gm02	1288477	1288630	51656713	92.8571	110	2e-54	296	449	1363	Gm10	1335502	1335652	50969635	94.702	119	9e-60	296	446	1363
Pvcon6796	Gm02	1291838	1291998	51656713	87.5776	81	2e-37	228	388	506	Gm10	1338987	1339167	50969635	85.6354	77	4e-35	253	433	506
CV541238-Single	Gm02	1307668	1307979	51656713	91.6667	205	1e-111	177	486	769	Gm10	1353670	1353979	50969635	91.3462	193	1e-104	177	486	769
Pvcon6158	Gm02	1310274	1310410	51656713	91.3669	88	1e-41	228	366	517	Gm10	1359463	1359601	50969635	93.5252	103	1e-50	228	366	517
Pvcon9859	Gm02	1343027	1343885	51656713	89.1735	487	0	143	1001	1174	Gm10	1397690	1398657	50969635	88.3864	510	0	143	1111	1174
FE898512-Single	Gm02	1371025	1371234	51656713	89.5735	120	5e-61	35	244	326	Gm10	1433030	1433243	50969635	86.9767	99	2e-48	35	244	326
FE899830-Single	Gm02	1384251	1384566	51656713	89.2405	181	4e-97	61	370	684	Gm10	1447320	1447631	50969635	85.8974	137	8e-71	65	370	684
Pvcon4212	Gm02	1398230	1398332	51656713	97.0874	91	5e-43	266	368	1554	Gm10	1457384	1457486	50969635	97.0874	91	5e-43	266	368	1554
PV_GBa0043J23-5'-EI445940	Gm02	1401506	1401702	51656713	86.3636	86	2e-40	8	205	741	Gm10	1460658	1460872	50969635	85.1852	84	4e-39	18	233	741
PV_GBa0073E19-3'-EI467073	Gm02	1429489	1430206	51656713	85.5756	296	1e-165	16	728	728	Gm10	1471272	1471992	50969635	85.4369	298	1e-167	16	719	728
FG231348-Single	Gm02	1435802	1435974	51656713	85.5491	73	9e-33	234	406	494	Gm10	1478098	1478377	50969635	87.1429	136	2e-70	215	494	494
Pvcon5864	Gm02	1452423	1452797	51656713	91.4894	241	1e-133	219	592	688	Gm10	1491367	1491735	50969635	91.0811	234	1e-128	220	589	688
Pvcon7712	Gm02	1464020	1464694	51656713	90.2222	411	0	47	721	950	Gm10	1501987	1502681	50969635	88.873	382	0	32	730	950
CV529644-Single	Gm02	1467923	1468585	51656713	78.1297	79	5e-36	230	886	938	Gm19	46503192	46503959	50589441	83.5938	260	1e-144	133	894	938
Pvcon6007	Gm02	1487684	1488143	51656713	83.6957	160	2e-84	48	507	700	Gm10	1523032	1523492	50969635	83.9479	165	2e-87	48	508	700
Pvcon7234	Gm02	1492059	1492498	51656713	88.6364	240	1e-132	90	529	686	Gm10	1527070	1527499	50969635	89.7674	254	1e-140	90	519	686
PV_GBa0105I21-3'-EI489807	Gm02	1506368	1506640	51656713	85.8696	112	4e-56	98	364	462	Gm10	1544735	1545084	50969635	85.1124	129	3e-66	20	366	462
PV_GBa0071C14-3'-EI465535	Gm02	1517315	1517651	51656713	93.1751	243	1e-134	551	884	891	Gm10	1558040	1558592	50969635	88.4268	303	1e-170	348	884	891
Pvcon7225	Gm02	1522901	1523123	51656713	93.2735	163	4e-86	198	420	1209	Gm10	1564893	1565115	50969635	94.1704	171	7e-91	198	420	1209
PV_GBa0022E10-3'-EI430511	Gm02	1523236	1523569	51656713	88.4956	165	2e-87	446	782	786	Gm10	1565239	1565572	50969635	87.9056	157	1e-82	446	782	786
Pvcon6883	Gm02	1527188	1527494	51656713	89.5765	181	4e-97	284	578	662	Gm10	1571174	1571532	50969635	86.6667	159	6e-84	284	628	662
PV_GBa0039D15-3'-EI442750	Gm02	1529256	1529690	51656713	88.9655	234	1e-128	250	668	682	Gm10	1569754	1570184	50969635	87.007	204	1e-111	254	667	682
Pvcon9295	Gm02	1529951	1530492	51656713	89.6679	318	1e-179	254	795	813	Gm10	1568729	1569423	50969635	86.7626	323	0	107	795	813
PV_GBa0111C17-5'-EI493924	Gm02	1532699	1532881	51656713	87.4317	87	7e-41	323	504	868	Gm10	1575324	1575506	50969635	88.5246	95	1e-45	323	504	868
FE707056-Single	Gm02	1538593	1538868	51656713	90.3571	151	4e-79	546	820	840	Gm10	1586656	1586962	50969635	87.5399	135	2e-69	515	820	840
Pvcon6183	Gm02	1539632	1539862	51656713	93.0736	167	1e-88	21	251	731	Gm10	1588242	1588477	50969635	91.5254	156	4e-82	16	251	731
PV_GBa0079C05-3'-EI471004	Gm02	1540046	1540227	51656713	88.4615	96	3e-46	288	466	812	Gm10	1588708	1588916	50969635	90.9524	128	2e-65	288	494	812
PV_GBa0111M17-5'-EI494385	Gm02	1551182	1551402	51656713	91.4027	145	2e-75	448	668	884	Gm10	1594172	1594396	50969635	90.6667	141	4e-73	442	666	884
Pvcon3873	Gm02	1554228	1554491	51656713	90.9091	168	5e-89	1	264	1317	Gm10	1597014	1597316	50969635	90.099	183	6e-98	1	303	1317
FD787746-Single	Gm02	1571404	1571541	51656713	96.3768	118	1e-59	248	385	484	Gm10	1612669	1612802	50969635	96.2687	114	3e-57	252	385	484
CB540655-Single	Gm02	1574485	1574915	51656713	88.3991	235	1e-129	67	488	488	Gm10	1614534	1614941	50969635	90.1961	248	1e-137	81	488	488
CB541059-Single	Gm02	1626583	1626723	51656713	90.0709	85	6e-40	367	507	517	Gm08	40974894	40975028	46995532	91.8519	91	2e-43	373	507	517
PV_GBa0041M04-3'-EI444607	Gm02	1841618	1841897	51656713	91.4286	184	8e-99	500	779	779	Gm08	40656605	40656866	46995532	88.1679	138	2e-71	506	767	779
PV_GBa0020M07-5'-EI429385	Gm02	1849221	1849630	51656713	81.2195	102	7e-50	117	526	801	Gm08	40663702	40664228	46995532	82.9222	167	1e-88	1	527	801
Pvcon9228	Gm02	1877058	1877403	51656713	85.8382	150	2e-78	491	836	1076	Gm18	16675343	16675783	62308140	90.5618	267	1e-148	491	934	1076
EF078889.1-CDS	Gm02	2438102	2438243	51656713	94.3662	110	2e-54	59	200	1019	Gm01	3965605	3965789	55915595	88.6486	90	1e-42	20	200	1019
FE697375-Single	Gm02	2714445	2714665	51656713	85.2679	90	1e-42	337	560	813	Gm08	970328	970569	46995532	95.4545	198	1e-107	337	578	813
PV_GBa0084H19-3'-EI474534	Gm02	2879430	2879839	51656713	82.5666	123	3e-62	1	413	931	Gm08	39721412	39722107	46995532	87.3563	342	0	1	693	931
Pvcon2158	Gm02	3272892	3273353	51656713	91.5584	306	1e-171	23	484	636	Gm15	10278244	10278701	50939160	91.7031	306	1e-171	25	482	636
Pvcon1880	Gm02	3555834	3556104	51656713	94.0959	207	1e-112	133	403	1169	Gm18	18893301	18893638	62308140	91.7404	223	1e-122	97	435	1169
Pvcon6244	Gm02	3877933	3878201	51656713	86.2963	110	1e-54	198	465	623	Gm16	26011962	26012113	37397385	94.7368	120	1e-60	198	349	623
Pvcon9750	Gm02	3882298	3882725	51656713	88.5514	240	1e-132	352	767	767	Gm16	26016282	26016697	37397385	91.3462	273	1e-152	352	767	767
CB540807-Single	Gm02	3914126	3914580	51656713	87.033	219	1e-120	65	519	583	Gm16	26151719	26152173	37397385	86.3736	207	1e-112	65	519	583
FD789034-Single	Gm02	3917934	3918211	51656713	90.2878	170	1e-90	17	294	500	Gm16	26154484	26154761	37397385	90.6475	174	5e-93	17	294	500
Pvcon3688	Gm02	3930864	3931175	51656713	90.7051	196	1e-105	503	814	1350	Gm16	26179468	26179775	37397385	90.2597	188	1e-101	503	810	1350
Pvcon4753	Gm02	3945256	3945619	51656713	84.8901	144	7e-75	366	729	867	Gm16	26280280	26280432	37397385	86.9281	71	3e-31	216	365	867
Pvcon10375	Gm02	3964283	3965461	51656713	85.1569	474	0	27	1190	1395	Gm14	10095978	10097141	49711204	85.2991	481	0	24	1190	1395
Pvcon6162	Gm02	4010928	4011164	51656713	91.1392	149	7e-78	639	874	874	Gm16	26559448	26559684	37397385	91.5612	153	3e-80	639	874	874
Pvcon5960	Gm02	4052380	4052566	51656713	88.7701	103	3e-50	800	986	1147	Gm16	26678159	26678337	37397385	89.9441	107	1e-52	800	978	1147
Pvcon3776	Gm02	4084136	4084889	51656713	91.0172	470	0	588	1332	1362	Gm16	26759434	26760141	37397385	90.9091	432	0	588	1287	1362
Pvcon7589	Gm02	4095262	4096314	51656713	89.4986	607	0	1	1047	1219	Gm16	26779282	26780292	37397385	89.8522	599	0	1	1008	1219
Pvcon6305	Gm02	4102045	4102280	51656713	91.1017	152	1e-79	629	864	946	Gm16	26789047	26789219	37397385	95.3757	141	5e-73	457	629	946
Pvcon10114	Gm02	4116269	4116618	51656713	85.7143	158	3e-83	1	332	978	Gm16	26837489	26837810	37397385	86.9565	154	8e-81	330	651	978
CB541636-Single	Gm02	4125059	4125316	51656713	89.9225	151	2e-79	3	258	381	Gm16	26874844	26875103	37397385	90.7692	161	2e-85	1	258	381
BQ481798-Single	Gm02	4134188	4134663	51656713	83.8115	128	3e-65	195	663	996	Gm16	26893821	26894210	37397385	86.6499	155	2e-81	275	663	996
Pvcon5681	Gm02	4171782	4172277	51656713	85.3612	211	1e-114	638	1160	1340	Gm16	26991498	26991941	37397385	88.1579	234	1e-128	638	1091	1340
Pvcon3593	Gm02	4202051	4202182	51656713	88.6364	72	4e-32	191	322	617	Gm16	27104148	27104276	37397385	89.1473	73	1e-32	192	320	617
Pvcon2139	Gm02	4207364	4207783	51656713	88.0952	220	1e-120	267	686	1101	Gm16	27402867	27403286	37397385	88.0952	220	1e-120	267	686	1101
CB540572-Single	Gm02	4226094	4226538	51656713	91.6854	297	1e-166	7	451	476	Gm16	27171054	27171489	37397385	89.4382	261	1e-145	3	447	476
Pvcon2969	Gm02	4266245	4266560	51656713	90.1899	196	1e-106	233	539	1133	Gm16	27417721	27418015	37397385	87.9479	161	6e-85	233	539	1133
Pvcon6222	Gm02	4322039	4322431	51656713	83.5	127	5e-65	60	435	499	Gm16	27542753	27543026	37397385	87.8571	136	2e-70	60	328	499
3-21-g2558-mels	Gm02	4327302	4327533	51656713	95.6897	192	1e-103	216	447	1418	Gm16	27562770	27563001	37397385	95.6897	192	1e-103	216	447	1418
Pvcon361	Gm02	4327302	4327533	51656713	96.1207	196	1e-105	216	447	1657	Gm16	27562770	27563001	37397385	96.1207	196	1e-105	216	447	1657
Pvcon9605	Gm02	4332843	4333619	51656713	85.4406	319	1e-179	37	803	921	Gm16	27570121	27570930	37397385	87.9902	414	0	1	808	921
Pvcon8759	Gm02	4334056	4334948	51656713	82.3266	258	1e-143	54	944	945	Gm16	27571401	27572293	37397385	83.4452	298	1e-167	54	944	945
Pvcon1454	Gm02	4344749	4345311	51656713	87.8307	281	1e-156	460	1025	1094	Gm16	27595493	27596104	37397385	88.3495	316	1e-177	460	1074	1094
CB540502-Single	Gm02	4361658	4361743	51656713	96.5116	74	2e-33	424	509	509	Gm16	27681802	27681887	37397385	96.5116	74	2e-33	424	509	509
FE695336-Single	Gm02	4363419	4363661	51656713	94.2387	187	1e-100	129	371	814	Gm16	27683565	27683807	37397385	94.2387	187	1e-100	129	371	814
Pvcon9929	Gm02	4365767	4366340	51656713	87.3484	258	1e-143	275	831	860	Gm16	27686248	27686817	37397385	88.1739	280	1e-156	275	832	860
Pvcon8417	Gm02	4369507	4369841	51656713	87.4627	165	3e-87	623	954	1280	Gm16	27698425	27699125	37397385	83.3803	229	1e-125	251	943	1280
Pvcon5662	Gm02	4376694	4377162	51656713	84.2887	148	5e-77	887	1341	1444	Gm16	27708265	27708437	37397385	93.0636	125	3e-63	132	304	1444
CV535687-Single	Gm02	4382218	4382395	51656713	88.2022	94	3e-45	333	510	591	Gm16	27709882	27710219	37397385	86.1357	143	2e-74	173	510	591
3-21-g2218-mels	Gm02	4390074	4390483	51656713	86.8293	194	1e-104	393	802	1322	Gm16	27726868	27727292	37397385	86.3529	193	1e-104	390	814	1322
Pvcon2362	Gm02	4390074	4390483	51656713	86.8293	194	1e-104	396	805	1411	Gm16	27726868	27727292	37397385	86.3529	193	1e-104	393	817	1411
CV540512-Single	Gm02	4405638	4405853	51656713	84.2593	82	4e-38	69	272	477	Gm16	27759719	27759932	37397385	85.514	88	1e-41	62	272	477
Pvcon4891	Gm02	4406821	4407212	51656713	84.0506	137	8e-71	101	489	665	Gm16	27762161	27762627	37397385	83.4043	155	1e-81	29	489	665
3-25*-g664-mels	Gm02	4408732	4408895	51656713	95.122	132	8e-68	211	374	721	Gm16	27764250	27764425	37397385	92.0455	118	2e-59	202	374	721
Pvcon2101	Gm02	4409465	4409866	51656713	91.0448	258	1e-142	275	676	1311	Gm16	27764968	27765369	37397385	91.791	270	1e-150	275	676	1311
CV529742-Single	Gm02	4419612	4419858	51656713	88.8	136	1e-70	5	254	257	Gm16	27788268	27788517	37397385	90	150	5e-79	5	254	257
Pvcon7777	Gm02	4420079	4420468	51656713	94.359	302	1e-169	3	392	837	Gm16	27788738	27789112	37397385	94.4	291	1e-162	3	377	837
CV531340-Single	Gm02	4435059	4435503	51656713	84.4944	169	8e-90	39	483	799	Gm16	27923643	27924087	37397385	84.4944	169	8e-90	39	483	799
Pvcon634	Gm02	4436214	4436563	51656713	94.5714	274	1e-152	472	821	1048	Gm16	27924811	27925155	37397385	93.0435	249	1e-137	472	816	1048
FE711057-Single	Gm02	4441738	4441869	51656713	94.697	104	4e-51	517	648	648	Gm16	27931370	27931580	37397385	86.2559	95	9e-46	180	390	648
FE702221-Single	Gm02	4442970	4443263	51656713	89.899	163	2e-86	1	294	663	Gm16	27935344	27935636	37397385	89.527	162	9e-86	1	294	663
Pvcon4486	Gm02	4446534	4446641	51656713	90.7407	68	8e-30	248	355	444	Gm16	27939434	27939541	37397385	93.5185	80	5e-37	248	355	444
CV530316-Single	Gm02	4471299	4471530	51656713	86.2069	104	4e-51	275	506	707	Gm16	27957546	27957759	37397385	85.0467	86	2e-40	295	508	707
CV531320-Single	Gm02	4475196	4475359	51656713	92.0732	112	4e-56	1	164	407	Gm16	27962833	27962996	37397385	93.2927	120	7e-61	1	164	407
CV535694-Single	Gm02	4507636	4507916	51656713	92.5267	197	1e-106	160	440	729	Gm16	28029515	28029795	37397385	91.8149	189	1e-102	160	440	729
Pvcon5319	Gm02	4542593	4542796	51656713	90.7317	125	1e-63	34	238	761	Gm16	28138329	28138526	37397385	90.404	122	8e-62	32	229	761
CV533795-Single	Gm02	4553101	4553229	51656713	95.3488	105	1e-51	215	343	699	Gm16	28164911	28165040	37397385	96.9231	114	4e-57	214	343	699
FE899201-Single	Gm02	4604261	4604391	51656713	90.8397	83	1e-38	353	483	752	Gm16	28298026	28298156	37397385	90.0763	79	4e-36	353	483	752
FE710479-Single	Gm02	4615090	4615291	51656713	92.5743	142	1e-73	451	652	887	Gm16	28318005	28318206	37397385	92.5743	142	1e-73	451	652	887
Pvcon4254	Gm02	4618212	4618370	51656713	91.8239	107	3e-53	167	325	325	Gm16	28320147	28320305	37397385	93.0818	115	5e-58	167	325	325
Pvcon6630	Gm02	4632304	4632829	51656713	86.2264	199	1e-107	430	937	966	Gm11	5462552	5462659	39172790	91.6667	72	7e-32	325	432	966
Pvcon8840	Gm02	4655665	4655847	51656713	88.172	92	4e-44	239	423	463	Gm16	28389412	28389594	37397385	89.7849	104	3e-51	239	423	463
Pvcon5576	Gm02	4737802	4738102	51656713	91.0299	193	1e-104	71	371	781	Gm16	28547713	28548013	37397385	89.701	177	1e-94	71	371	781
CV531285-Single	Gm02	4751907	4752023	51656713	93.1624	85	9e-40	61	177	720	Gm16	28556292	28556408	37397385	91.453	77	5e-35	61	177	720
Pvcon6899	Gm02	4814728	4814873	51656713	93.8356	110	1e-54	327	472	758	Gm14	49328370	49328515	49711204	94.5205	114	5e-57	327	472	758
Pvcon6894	Gm02	4829896	4830333	51656713	88.7387	243	1e-134	46	486	831	Gm16	28680049	28680427	37397385	89.1821	215	1e-117	50	428	831
FE709133-Single	Gm02	4838195	4838452	51656713	94.186	198	1e-107	315	572	874	Gm16	28709827	28710084	37397385	92.2481	178	4e-95	315	572	874
FE709134-Single	Gm02	4839039	4839458	51656713	89.5238	232	1e-127	44	460	805	Gm16	28711268	28711683	37397385	88.0952	202	1e-109	44	460	805
Pvcon9005	Gm02	4846315	4846724	51656713	88.7805	226	1e-124	54	463	938	Gm16	28756268	28756677	37397385	88.0488	214	1e-116	54	463	938
Pvcon6942	Gm02	4898236	4898373	51656713	95.6522	114	8e-57	739	876	1299	Gm13	25691947	25692084	44408971	94.9275	110	2e-54	739	876	1299
Pvcon4036	Gm02	4903047	4903458	51656713	90.7767	261	1e-144	788	1199	1959	Gm16	28883222	28883648	37397385	89.9297	256	1e-141	773	1199	1959
Pvcon9182	Gm02	4914678	4915097	51656713	85.8469	183	3e-98	145	575	643	Gm16	28919420	28919763	37397385	85.3521	148	2e-77	191	545	643
Pvcon9629	Gm02	4919435	4919753	51656713	93.7304	239	1e-131	1	319	1068	Gm16	29115576	29115894	37397385	90.5956	199	1e-107	1	319	1068
Pvcon3240	Gm02	4934303	4934689	51656713	88.4021	204	1e-110	757	1144	1268	Gm16	29141806	29142204	37397385	90.7268	251	1e-138	756	1154	1268
Pvcon3143	Gm02	4939615	4940365	51656713	91.2117	487	0	898	1643	1870	Gm16	29155950	29156828	37397385	89.0785	487	0	898	1769	1870
Pvcon4421	Gm02	4945514	4946331	51656713	87.7751	417	0	315	1123	1532	Gm16	29165919	29166730	37397385	88.5468	433	0	315	1123	1532
CV540803-Single	Gm02	4982284	4982429	51656713	95.8904	122	7e-62	180	325	696	Gm16	29223105	29223250	37397385	96.5753	126	3e-64	180	325	696
CV540264-Single	Gm02	5048729	5049083	51656713	85.3591	137	7e-71	210	561	620	Gm16	29354232	29354636	37397385	83.293	111	2e-55	210	611	620
Pvcon6292	Gm02	5065963	5066211	51656713	94.3775	193	1e-104	547	795	1324	Gm16	29420674	29420969	37397385	90.9091	185	4e-99	804	1100	1324
FE710867-Single	Gm02	5083285	5083465	51656713	85.0829	72	6e-32	665	841	843	Gm16	29486170	29486335	37397385	86.2275	70	1e-30	665	827	843
Pvcon2015	Gm02	5192499	5192890	51656713	90.3061	240	1e-132	885	1276	1351	Gm16	29572550	29572955	37397385	90.6404	254	1e-140	885	1290	1351
U57389.1-CDS	Gm02	5214463	5214843	51656713	89.3506	210	1e-114	1456	1835	1836	Gm16	29618221	29618606	37397385	88.491	191	1e-102	1456	1836	1836
3-30-g2213-mels	Gm02	5236459	5236575	51656713	95.7265	97	8e-47	393	509	929	Gm11	4823813	4823933	39172790	91.7355	81	3e-37	392	512	929
Pvcon1768	Gm02	5242479	5243327	51656713	85.3946	353	0	311	1159	1406	Gm16	29663887	29664731	37397385	85.3254	349	0	318	1162	1406
Pvcon2508	Gm02	5320675	5321190	51656713	87.406	251	1e-138	1194	1724	1728	Gm16	29793338	29793864	37397385	87.013	246	1e-135	1186	1724	1728
CV536972-Single	Gm02	5374322	5375088	51656713	87.5481	385	0	15	771	775	Gm16	29865268	29866037	37397385	88.535	419	0	6	771	775
FE707630-Single	Gm02	5394303	5394774	51656713	90.4661	293	1e-164	1	472	891	Gm16	29891266	29891737	37397385	93.4322	349	0	1	472	891
FE709243-Single	Gm02	5401614	5401908	51656713	91.8644	199	1e-108	13	307	578	Gm16	29891932	29892206	37397385	93.8182	207	1e-112	303	577	578
Pvcon201	Gm02	5492592	5493562	51656713	88.9908	544	0	315	1280	1295	Gm16	30012125	30013072	37397385	90.9186	605	0	315	1257	1295
Pvcon6322	Gm02	5507690	5508408	51656713	88.0165	371	0	159	858	882	Gm16	30031896	30032594	37397385	86.6481	335	0	159	867	882
CV530471-Single	Gm02	5508827	5509731	51656713	87.8156	463	0	85	995	1007	Gm16	30033013	30033926	37397385	87.132	444	0	85	995	1007
Pvcon1878	Gm02	5519227	5520367	51656713	91.1481	737	0	4	1144	1376	Gm16	30045722	30046970	37397385	88.72	686	0	10	1240	1376
FE711437-Single	Gm02	5522582	5522883	51656713	82.2951	87	6e-41	136	440	789	Gm16	30049229	30049561	37397385	80.3571	70	9e-31	105	440	789
Pvcon9178	Gm02	5534641	5534978	51656713	88.7574	184	7e-99	131	465	671	Gm16	30066531	30066870	37397385	90.8824	214	1e-117	131	467	671
Pvcon7580	Gm02	5555843	5556631	51656713	87.9594	396	0	12	783	794	Gm16	30137720	30138463	37397385	90.1882	442	0	12	750	794
Pvcon5413	Gm02	5562814	5562960	51656713	91.8367	99	1e-48	1	147	206	Gm16	30149092	30149238	37397385	91.8367	99	1e-48	1	147	206
Pvcon5933	Gm02	5567389	5568452	51656713	92.3149	730	0	5	1068	1463	Gm16	30128583	30129608	37397385	92.0311	699	0	1	1029	1463
FE697850-Single	Gm02	5569868	5570244	51656713	93.1034	273	1e-152	1	377	610	Gm16	30126792	30127178	37397385	93.0233	277	1e-154	1	384	610
Pvcon313	Gm02	5723885	5724174	51656713	95.1724	234	1e-128	347	636	1016	Gm16	30310646	30310935	37397385	94.1379	222	1e-121	347	636	1016
Pvcon6246	Gm02	5770366	5770574	51656713	90.6542	119	1e-59	1191	1399	1578	Gm16	30381148	30381354	37397385	89.5735	111	6e-55	1191	1397	1578
Pvcon2207	Gm02	5792625	5793621	51656713	92.323	678	0	768	1763	1778	Gm16	30395377	30396373	37397385	92.1471	669	0	768	1763	1778
Pvcon3648	Gm02	5806487	5806824	51656713	90.8284	212	1e-115	266	600	1322	Gm16	30440760	30441100	37397385	90.6158	209	1e-113	266	600	1322
Pvcon4428	Gm02	5811009	5811134	51656713	98.4127	118	2e-59	129	254	855	Gm16	30445767	30445892	37397385	97.619	114	5e-57	129	254	855
CV539848-Single	Gm02	5847550	5847729	51656713	91.6667	120	8e-61	307	486	502	Gm16	30480418	30480614	37397385	90.3553	117	5e-59	307	502	502
FE898149-Single	Gm02	5857769	5858180	51656713	90.8213	256	1e-142	183	594	739	Gm16	30487730	30488142	37397385	91.7676	274	1e-152	183	593	739
Pvcon5294	Gm02	5864267	5865000	51656713	88.587	379	0	438	1156	1295	Gm16	30493474	30494617	37397385	86.8488	552	0	1	1156	1295
Pvcon3222	Gm02	5882884	5883212	51656713	89.0578	183	6e-98	362	687	1398	Gm16	30515249	30515577	37397385	89.9696	195	1e-105	362	687	1398
BQ481479-Single	Gm02	5883831	5884025	51656713	84.3434	73	2e-32	105	302	984	Gm16	30516412	30516611	37397385	86.2069	90	1e-42	100	302	984
FE711840-Single	Gm02	5889096	5889287	51656713	91.1917	121	1e-61	129	321	324	Gm16	4405424	4405565	37397385	92.9577	102	3e-50	137	278	324
FE707082-Single	Gm02	5889483	5889886	51656713	93.3168	296	1e-165	1	404	802	Gm19	35386364	35386767	50589441	87.6238	202	1e-109	1	401	802
Pvcon913	Gm02	5899186	5899516	51656713	84.3023	110	9e-55	215	554	594	Gm16	30539270	30539433	37397385	91.4634	104	3e-51	215	377	594
Pvcon3953	Gm02	5908312	5908591	51656713	88.2143	144	3e-75	55	333	402	Gm16	30552752	30553009	37397385	91.4729	170	9e-91	76	333	402
CB541018-Single	Gm02	5932838	5932973	51656713	90.4412	84	2e-39	35	170	310	Gm16	30645093	30645225	37397385	90.2256	81	9e-38	38	170	310
EG563070-Single	Gm02	5942105	5942781	51656713	80.0587	122	7e-62	1	618	619	Gm16	30654958	30655593	37397385	82.0552	149	5e-78	1	618	619
Pvcon1511	Gm02	5967128	5968565	51656713	92.5643	1003	0	87	1519	1753	Gm16	30684214	30685648	37397385	92.3558	989	0	87	1519	1753
Pvcon3009	Gm02	5993002	5993401	51656713	93	288	1e-160	496	895	1143	Gm16	30701544	30701943	37397385	92.25	276	1e-153	496	895	1143
Pvcon3829	Gm02	6001700	6002201	51656713	80.6773	93	3e-44	541	1008	1240	Gm16	30714690	30715192	37397385	80.5169	81	4e-37	541	1008	1240
Pvcon3661	Gm02	6029229	6030115	51656713	81.6555	231	1e-126	494	1371	1518	Gm16	30734247	30735138	37397385	81.8994	248	1e-136	495	1371	1518
Pvcon8958	Gm02	6051693	6051848	51656713	91.6667	104	4e-51	452	607	712	Gm16	30756408	30756561	37397385	95.4545	126	3e-64	452	605	712
Pvcon8184	Gm02	6095337	6095598	51656713	93.1298	190	1e-102	766	1027	1235	Gm16	30850664	30850925	37397385	94.6565	206	1e-111	766	1027	1235
CV540584-Single	Gm02	6106092	6106381	51656713	90.3448	172	9e-92	268	553	590	Gm16	30861966	30862255	37397385	90	168	2e-89	268	553	590
FE711462-Single	Gm02	6188236	6188673	51656713	90.6393	274	1e-153	1	438	443	Gm16	30944314	30944751	37397385	89.726	258	1e-143	1	438	443
FE704862-Single	Gm02	6192545	6192731	51656713	96.7914	163	3e-86	331	517	872	Gm16	30949436	30949622	37397385	94.6524	147	1e-76	331	517	872
CB539740-Single	Gm02	6204728	6205107	51656713	82.1053	101	2e-49	144	490	523	Gm16	30962617	30962987	37397385	84.9057	141	3e-73	144	490	523
CV535021-Single	Gm02	6230335	6230923	51656713	83.7971	211	1e-115	11	612	721	Gm16	30997460	30998040	37397385	86.4094	277	1e-154	12	607	721
Pvcon2683	Gm02	6236752	6236964	51656713	95.3052	173	7e-92	895	1107	1664	Gm16	31007615	31007827	37397385	96.7136	185	5e-99	895	1107	1664
Pvcon6542	Gm02	6244880	6245453	51656713	85.8885	249	1e-137	27	591	1279	Gm19	36279438	36279784	50589441	84.1499	127	1e-64	245	591	1279
Pvcon6307	Gm02	6250558	6250799	51656713	91.3223	158	5e-83	37	278	1296	Gm16	31019891	31020299	37397385	90.534	245	1e-135	757	1167	1296
FE899442-Single	Gm02	6254400	6254623	51656713	93.75	168	3e-89	307	530	775	Gm16	31027964	31028187	37397385	93.75	168	3e-89	307	530	775
Pvcon2112	Gm02	6264039	6264345	51656713	83.5484	96	3e-46	156	453	867	Gm16	31039938	31040091	37397385	92.2078	106	3e-52	300	453	867
4-84*-g483-mels	Gm02	6264195	6264345	51656713	90.2597	92	6e-44	195	348	762	Gm16	31039938	31040091	37397385	92.2078	106	3e-52	195	348	762
Pvcon1120	Gm02	6276842	6277156	51656713	92.6984	221	1e-120	562	873	1231	Gm16	31063588	31063899	37397385	92.3077	216	1e-117	562	873	1231
CV530585-Single	Gm02	6280893	6281229	51656713	88.724	185	2e-99	101	437	681	Gm16	31067514	31067693	37397385	89.4444	104	4e-51	443	617	681
Pvcon3349	Gm02	6289429	6289639	51656713	90.5213	131	4e-67	628	838	953	Gm16	31075318	31075626	37397385	86.129	132	1e-67	628	929	953
Pvcon8157	Gm02	6297974	6298229	51656713	94.1406	196	1e-106	126	381	1088	Gm16	31089937	31090913	37397385	83.2653	314	1e-176	121	1063	1088
Pvcon7532	Gm02	6310304	6310494	51656713	87.5	92	9e-44	807	998	999	Gm14	30088554	30088726	49711204	86.2069	74	5e-33	825	998	999
Pvcon4385	Gm02	6341916	6342189	51656713	82.8467	88	1e-41	62	323	678	Gm16	31140637	31140792	37397385	87.1795	76	2e-34	62	217	678
Pvcon615	Gm02	6347374	6347669	51656713	93.5811	220	1e-120	27	322	866	Gm16	31155451	31155746	37397385	94.9324	236	1e-130	27	322	866
Pvcon614	Gm02	6348235	6348584	51656713	93.4286	258	1e-142	270	619	1600	Gm16	31155858	31156182	37397385	94.1538	249	1e-137	298	622	1600
Pvcon8930	Gm02	6380436	6380740	51656713	85.0163	114	4e-57	361	658	669	Gm16	31191422	31191711	37397385	85.3821	119	4e-60	361	658	669
CB539686-Single	Gm02	6385454	6385733	51656713	89.6429	164	3e-87	2	281	389	Gm16	31198365	31198515	37397385	90.7285	95	5e-46	146	296	389
CB539994-Single	Gm02	6387209	6387596	51656713	92.268	268	1e-149	192	579	579	Gm16	31200078	31200454	37397385	89.4602	224	1e-123	193	579	579
Pvcon2959	Gm02	6395742	6396176	51656713	83.2258	149	1e-77	867	1330	1615	Gm16	31221851	31222203	37397385	83.4667	124	1e-62	956	1330	1615
Pvcon6124	Gm02	6407639	6407845	51656713	92.7536	147	1e-76	388	594	946	Gm16	31232868	31233074	37397385	93.2367	151	5e-79	388	594	946
FG229591-Single	Gm02	6436618	6436762	51656713	93.7931	109	4e-54	361	505	612	Gm16	36870107	36870255	37397385	93.2886	109	4e-54	357	505	612
DQ221699.1-CDS	Gm02	6462229	6462888	51656713	81.0893	153	6e-80	140	799	1870	Gm16	31334389	31335063	37397385	80.6213	144	1e-74	140	814	1870
Pvcon491	Gm02	6473636	6473862	51656713	93.3921	167	1e-88	258	484	805	Gm16	31360713	31360952	37397385	92.9167	172	1e-91	258	497	805
Pvcon490	Gm02	6475415	6476660	51656713	82.6784	376	0	92	1331	1776	Gm16	31362449	31363699	37397385	83.0536	404	0	87	1331	1776
FE689529-Single	Gm02	6551443	6551977	51656713	80.5915	76	3e-34	1	522	861	Gm16	31460419	31460793	37397385	82.1333	86	3e-40	224	584	861
Pvcon5256	Gm02	6552512	6553002	51656713	94.7047	387	0	190	680	727	Gm16	31461255	31461745	37397385	94.7047	387	0	190	680	727
CV533796-Single	Gm02	6563472	6563866	51656713	85.75	155	1e-81	128	519	554	Gm16	31473218	31473715	37397385	87.5	236	1e-130	3	498	554
EC911478-Single	Gm02	6607811	6608116	51656713	87.5817	150	2e-78	152	456	783	Gm16	31574250	31574803	37397385	82.3423	151	4e-79	152	704	783
Pvcon3983	Gm02	6613651	6613836	51656713	95.1613	150	2e-78	139	324	941	Gm16	31582517	31582702	37397385	94.6237	146	5e-76	139	324	941
Pvcon7287	Gm02	6622839	6623150	51656713	90.7348	186	1e-100	21	330	500	Gm16	31594813	31595149	37397385	90.2367	195	1e-105	32	366	500
Pvcon10941	Gm02	6641705	6641986	51656713	85.614	119	4e-60	7	291	550	Gm09	6173141	6173411	46843750	90.5109	168	2e-89	7	280	550
Pvcon7209	Gm02	6709394	6709849	51656713	91.4474	300	1e-168	1	456	1468	Gm16	31713603	31714058	37397385	92.3246	316	1e-177	1	456	1468
FD786492-Single	Gm02	6753151	6753381	51656713	90.9871	141	2e-73	2	234	477	Gm16	31777555	31778010	37397385	88.6214	240	1e-132	2	443	477
FG232934-Single	Gm02	6754827	6755069	51656713	88.1148	117	4e-59	97	337	416	Gm16	31779518	31779761	37397385	89.3443	133	1e-68	97	337	416
FE711796-Single	Gm02	6766661	6766809	51656713	87.2483	73	6e-33	54	202	330	Gm16	31790052	31790194	37397385	90.2098	87	3e-41	60	202	330
CV530939-Single	Gm02	6774451	6774635	51656713	87.027	89	4e-42	104	288	815	Gm16	31795765	31796006	37397385	85.124	96	3e-46	331	569	815
Pvcon10707	Gm02	6779338	6779770	51656713	87.8652	230	1e-126	1	436	649	Gm16	31800772	31801210	37397385	87.2247	230	1e-126	1	436	649
FD791173-Single	Gm02	6824364	6824585	51656713	87.0536	102	5e-50	306	527	553	Gm16	31885832	31886008	37397385	89.9441	104	3e-51	306	484	553
Pvcon7570	Gm02	6831545	6832286	51656713	84.6154	308	1e-172	570	1302	1383	Gm16	31898294	31898693	37397385	93	288	1e-160	570	969	1383
Pvcon7574	Gm02	6857793	6858022	51656713	92.6087	162	2e-85	398	627	1082	Gm16	31926260	31926489	37397385	93.913	174	1e-92	398	627	1082
Pvcon7522	Gm02	6865186	6865266	51656713	96.2963	69	3e-30	170	250	752	Gm16	31937338	31937418	37397385	96.2963	69	3e-30	170	250	752
FE899828-Single	Gm02	6876018	6876211	51656713	97.4227	174	7e-93	389	582	711	Gm16	31948621	31948814	37397385	97.9381	178	3e-95	389	582	711
Pvcon5553	Gm02	6892277	6892759	51656713	82.0408	106	2e-52	1	459	459	Gm16	31997984	31998249	37397385	84.9624	101	2e-49	209	459	459
FD792586-Single	Gm02	6894411	6894685	51656713	91.2727	179	6e-96	73	347	619	Gm16	32000132	32000406	37397385	92	187	1e-100	73	347	619
FD791545-Single	Gm02	6895899	6896188	51656713	92.4138	202	1e-110	1	290	377	Gm16	32001630	32001919	37397385	91.3793	190	1e-102	1	290	377
Pvcon2280	Gm02	6922150	6922321	51656713	94.7674	136	8e-70	127	298	1688	Gm10	44906819	44906995	50969635	87.5706	89	9e-42	421	597	1688
Pvcon10255	Gm02	6957990	6958214	51656713	92	154	6e-81	37	261	696	Gm16	32119017	32119237	37397385	92.3077	154	6e-81	37	257	696
Pvcon8456	Gm02	6970963	6971111	51656713	94.6309	117	2e-58	686	834	1482	Gm16	32134233	32134393	37397385	94.4099	125	3e-63	674	834	1482
FD792104-Single	Gm02	7020851	7021092	51656713	83.4615	97	4e-47	1	254	416	Gm16	32210295	32210553	37397385	87.4046	127	4e-65	1	253	416
FE681455-Single	Gm02	7022181	7022358	51656713	85.3933	70	3e-31	4	170	272	Gm16	32211652	32211829	37397385	85.9551	74	1e-33	4	170	272
Pvcon9294	Gm02	7036489	7036640	51656713	94.1935	109	2e-54	1	153	312	Gm16	32233350	32233500	37397385	95.4839	108	7e-54	1	153	312
BQ481922-Single	Gm02	7038151	7038413	51656713	90.7063	168	3e-89	93	358	842	Gm16	32235085	32235344	37397385	89.0977	146	4e-76	93	358	842
Pvcon8601	Gm02	7061859	7062968	51656713	84.6291	409	0	9	1118	1294	Gm16	32269573	32270828	37397385	83.3995	409	0	16	1271	1294
Pvcon758	Gm02	7079131	7079398	51656713	89.9628	149	6e-78	242	508	736	Gm16	32285120	32285384	37397385	89.1386	143	2e-74	242	508	736
CB541045-Single	Gm02	7105613	7105715	51656713	97.0874	91	2e-43	178	280	572	Gm16	32328196	32328298	37397385	98.0583	95	8e-46	178	280	572
U18791.1-CDS	Gm02	7196096	7196387	51656713	88.0137	140	8e-72	3417	3705	3969	Gm16	32510674	32510863	37397385	88.9474	106	2e-51	1757	1946	3969
FD790040-Single	Gm02	7211569	7211672	51656713	96.1538	88	9e-42	219	322	430	Gm16	32543545	32543648	37397385	94.2308	80	5e-37	219	322	430
Pvcon6468	Gm02	7218162	7218808	51656713	83.3078	220	1e-120	36	667	735	Gm16	32549829	32550442	37397385	85.9677	269	1e-149	36	645	735
FE711689-Single	Gm02	7219256	7219482	51656713	91.6667	149	2e-78	5	232	240	Gm16	32550914	32551140	37397385	93.4211	165	5e-88	5	232	240
FE701830-Single	Gm02	7238384	7238885	51656713	87.3267	247	1e-136	1	490	884	Gm16	32573792	32574293	37397385	85.7426	215	1e-117	1	490	884
FE701831-Single	Gm02	7239719	7240290	51656713	92.1329	392	0	1	572	801	Gm16	32575132	32575700	37397385	92.0914	389	0	4	572	801
Pvcon4575	Gm02	7259805	7260708	51656713	84.5133	344	0	234	1137	1394	Gm20	6327164	6327443	46773167	84.6429	108	3e-53	902	1181	1394
Pvcon999	Gm02	7267894	7268236	51656713	90.379	211	1e-114	579	921	1318	Gm07	27756588	27757054	44683157	86.5096	215	1e-117	73	539	1318
Pvcon9830	Gm02	7328816	7329018	51656713	93.5961	151	7e-79	514	716	1234	Gm13	43945453	43945611	44408971	94.9686	127	1e-64	558	716	1234
Pvcon2247	Gm02	7332624	7332959	51656713	89.5833	194	1e-104	361	693	1627	Gm07	29290136	29290467	44683157	88.5542	180	4e-96	362	693	1627
Pvcon582	Gm02	7339466	7340102	51656713	87.5981	321	1e-180	121	757	1243	Gm11	1362185	1362821	39172790	88.0691	333	0	121	757	1243
CV531382-Single	Gm02	7358781	7359125	51656713	85.1852	139	5e-72	61	381	607	Gm07	29379485	29379866	44683157	85.567	155	1e-81	24	386	607
CV541662-Single	Gm02	7367676	7368315	51656713	81.9315	172	1e-91	2	641	683	Gm07	29392191	29392795	44683157	81.9835	169	6e-90	37	641	683
CV535968-Single	Gm02	7379701	7379799	51656713	96.9697	87	5e-41	301	399	676	Gm07	29628261	29628359	44683157	98.9899	95	9e-46	301	399	676
PV_GBa0020H02-3'-EI429141	Gm02	7396114	7396442	51656713	87.8419	165	1e-87	1	323	591	Gm07	29695483	29695799	44683157	85.489	129	4e-66	1	311	591
CV544163-Single	Gm02	7396589	7397186	51656713	88.2943	317	1e-178	100	693	697	Gm07	29695979	29696567	44683157	86.4548	277	1e-154	100	693	697
Pvcon2908	Gm02	7427282	7427603	51656713	94.0994	246	1e-135	1	322	1157	Gm07	29970182	29970503	44683157	95.6522	266	1e-147	1	322	1157
PV_GBa0095A22-3'-EI482193	Gm02	7427899	7428738	51656713	92.2619	580	0	1	840	840	Gm07	29970799	29971638	44683157	92.7381	596	0	1	840	840
FE897155-Single	Gm02	7429741	7429908	51656713	95.2663	129	6e-66	9	176	789	Gm07	29972654	29972795	44683157	99.2958	138	2e-71	22	163	789
Pvcon5791	Gm02	7452607	7452973	51656713	85.5586	155	2e-81	409	775	789	Gm07	30284823	30285189	44683157	87.1935	179	8e-96	409	775	789
EC911382-Single	Gm02	7469652	7469841	51656713	91.0526	122	4e-62	20	209	384	Gm07	30780872	30781064	44683157	88.0829	101	1e-49	20	212	384
Pvcon5884	Gm02	7473418	7473900	51656713	91.2602	309	1e-173	195	686	1332	Gm07	30901578	30902060	44683157	90.6504	297	1e-166	195	686	1332
Pvcon5482	Gm02	7528622	7528819	51656713	88.5572	107	9e-53	328	528	945	Gm10	28500660	28500860	50969635	86.7647	92	8e-44	328	528	945
CV531163-Single	Gm02	7532764	7533248	51656713	87.4227	235	1e-129	356	831	835	Gm10	28505084	28505563	50969635	84.8485	199	1e-107	346	831	835
CV533024-Single	Gm02	7545905	7546498	51656713	86.0269	263	1e-146	2	595	608	Gm10	28609442	28610044	50969635	85.0746	248	1e-137	2	595	608
PV_GBa0091A18-5'-EI479194	Gm02	7547036	7547733	51656713	89.255	398	0	10	707	765	Gm10	28610584	28611340	50969635	86.8074	358	0	9	752	765
Pvcon4616	Gm02	7570103	7570863	51656713	83.6151	250	1e-138	5	751	768	Gm10	28707380	28708042	50969635	85.5655	268	1e-149	1	667	768
Pvcon5045	Gm02	7572641	7572772	51656713	90.9091	84	4e-39	296	427	889	Gm10	28716009	28716257	50969635	87.8431	128	2e-65	296	549	889
Pvcon8095	Gm02	7588462	7588657	51656713	92.3469	136	4e-70	421	616	845	Gm10	28721324	28721519	50969635	91.8367	132	1e-67	421	616	845
Pvcon5390	Gm02	7596803	7597431	51656713	86.9634	301	1e-168	2	630	1274	Gm13	12140561	12141189	44408971	87.5994	317	1e-178	2	630	1274
Pvcon1178	Gm02	7633793	7634098	51656713	85.9477	132	1e-67	86	388	1038	Gm13	12095692	12095993	44408971	86.8852	143	3e-74	84	388	1038
Pvcon4266	Gm02	7647552	7648242	51656713	86.3965	316	1e-177	8	695	695	Gm13	12041814	12042504	44408971	87.5543	348	0	8	695	695
Pvcon6992	Gm02	7648703	7649025	51656713	89.6024	177	5e-95	1	325	325	Gm13	12041047	12041353	44408971	85.061	136	1e-70	1	325	325
FD792569-Single	Gm02	7745823	7745963	51656713	95.0355	113	9e-57	151	291	385	Gm18	61483964	61484105	62308140	92.9577	98	8e-48	151	291	385
PV_GBa0024P24-5'-EI432532	Gm02	7746231	7746641	51656713	81.0219	88	2e-41	167	568	802	Gm05	8951681	8952491	41936504	85.9756	352	0	1	802	802
PV_GBa0125P16-3'-EI504691	Gm02	7752685	7752881	51656713	85.7868	85	9e-40	49	245	698	Gm05	8956858	8957089	41936504	91.8103	156	4e-82	16	247	698
FD793038-Single	Gm02	7757171	7757654	51656713	90.1031	290	1e-162	2	480	723	Gm18	61477070	61477597	62308140	89.7727	302	1e-169	2	524	723
FE709196-Single	Gm02	7762385	7762598	51656713	92.9907	154	6e-81	282	495	691	Gm18	61466366	61466583	62308140	91.7431	146	3e-76	282	499	691
FE708415-Single	Gm02	7763355	7763544	51656713	91.5789	126	4e-64	150	339	828	Gm18	61465417	61465606	62308140	91.5789	126	4e-64	150	339	828
Pvcon6336	Gm02	7896560	7896838	51656713	90.4594	169	1e-89	849	1131	1297	Gm18	61394943	61395248	62308140	91.8567	203	1e-110	853	1159	1297
FE899250-Single	Gm02	7908986	7909072	51656713	95.4023	71	2e-31	259	345	779	Gm18	61392291	61392377	62308140	97.7011	79	4e-36	259	345	779
Pvcon4473	Gm02	7911368	7911515	51656713	89.1892	84	6e-39	685	832	1181	Gm18	61388512	61388639	62308140	92.9688	92	1e-43	685	812	1181
PV_GBa0025G04-5'-EI432807	Gm02	7953820	7954042	51656713	88.7892	123	2e-62	551	773	776	Gm10	11680442	11680623	50969635	92.3077	126	3e-64	551	732	776
Pvcon10367	Gm02	7957150	7957393	51656713	91.5323	163	2e-86	251	498	520	Gm18	61353546	61353799	62308140	87.0079	114	3e-57	11	252	520
Pvcon9840	Gm02	7960256	7960556	51656713	91.6944	201	1e-109	26	326	654	Gm18	61352439	61352736	62308140	91.9463	202	1e-109	29	326	654
Pvcon4863	Gm02	7968626	7968803	51656713	96.6292	154	1e-80	325	502	1172	Gm18	61342762	61342939	62308140	96.6292	154	1e-80	325	502	1172
CV537024-Single	Gm02	7972889	7973222	51656713	90.7186	207	1e-112	84	410	594	Gm18	61337267	61337598	62308140	90.0602	200	1e-108	84	410	594
CV530980-Single	Gm02	8010933	8011222	51656713	90.3448	176	5e-94	343	624	825	Gm18	61313231	61313466	62308140	93.6441	176	5e-94	387	622	825
Pvcon3505	Gm02	8011696	8012100	51656713	85.5746	167	1e-88	7	415	736	Gm18	61312194	61312813	62308140	81.6199	152	1e-79	7	638	736
Pvcon2604	Gm02	8038008	8038266	51656713	88.8031	142	2e-73	888	1142	1477	Gm18	61285567	61285895	62308140	85.7143	136	7e-70	888	1211	1477
Pvcon613	Gm02	8057128	8057742	51656713	94.1463	471	0	548	1162	1531	Gm18	61273425	61274039	62308140	93.9837	467	0	548	1162	1531
Pvcon9611	Gm02	8087334	8087712	51656713	92.0844	257	1e-142	219	594	644	Gm18	61240859	61241225	62308140	87.5989	196	1e-106	219	594	644
Pvcon8860	Gm02	8095945	8096083	51656713	89.2086	79	2e-36	217	355	364	Gm18	61227028	61227166	62308140	87.7698	71	1e-31	217	355	364
Pvcon5185	Gm02	8160984	8161142	51656713	88.6792	87	1e-41	12	170	189	Gm18	61198295	61198455	62308140	88.1988	85	2e-40	10	170	189
FE709886-Single	Gm02	8165075	8165253	51656713	89.5604	104	5e-51	326	507	817	Gm18	61194230	61194410	62308140	89.1304	102	7e-50	324	507	817
FE690172-Single	Gm02	8169550	8169867	51656713	86.7925	142	1e-73	389	704	846	Gm18	61187821	61188106	62308140	86.014	119	6e-60	389	671	846
FE708806-Single	Gm02	8176397	8176954	51656713	90.3915	331	0	1	556	561	Gm18	61183303	61183732	62308140	93.7209	314	1e-176	4	431	561
FE709392-Single	Gm02	8177021	8177522	51656713	93.8247	380	0	310	805	805	Gm18	61182692	61183233	62308140	93.578	401	0	263	805	805
Pvcon514	Gm02	8186304	8187573	51656713	90.3937	782	0	1	1270	1523	Gm18	61174136	61175411	62308140	89.6552	748	0	1	1276	1523
CV534029-Single	Gm02	8221374	8221992	51656713	88.6035	328	0	69	687	687	Gm18	61153886	61154508	62308140	87.5197	309	1e-173	56	687	687
Pvcon10664	Gm02	8315507	8315971	51656713	86.1996	212	1e-115	239	709	779	Gm18	61087325	61087850	62308140	85.1504	216	1e-118	239	767	779
Pvcon2175	Gm02	8352637	8352957	51656713	85.8462	131	5e-67	718	1031	1069	Gm18	61052903	61053267	62308140	84.5528	132	1e-67	718	1069	1069
Pvcon2826	Gm02	8361636	8361969	51656713	93.1138	242	1e-133	394	727	2066	Gm18	61043696	61044029	62308140	92.515	234	1e-128	394	727	2066
Pvcon10412	Gm02	8368461	8369316	51656713	90.3712	516	0	5	861	1563	Gm18	61036107	61036962	62308140	91.5017	562	0	5	861	1563
FE705185-Single	Gm02	8369510	8370018	51656713	92.3379	349	0	298	805	805	Gm18	61035405	61035912	62308140	94.4882	392	0	298	804	805
CV529195-Single	Gm02	8412858	8413230	51656713	84.2932	119	5e-60	246	614	735	Gm18	60987555	60988159	62308140	81.6587	155	2e-81	24	614	735
8-30-g135-mels	Gm02	8428211	8428418	51656713	95.6731	172	1e-91	192	399	744	Gm18	60971542	60971749	62308140	95.6731	172	1e-91	192	399	744
Pvcon3267	Gm02	8428220	8428418	51656713	95.4774	163	4e-86	383	581	966	Gm18	60971542	60971740	62308140	95.4774	163	4e-86	383	581	966
8-32*-g89-mels	Gm02	8428269	8428418	51656713	95.3333	122	6e-62	1	150	596	Gm18	60971542	60971691	62308140	95.3333	122	6e-62	1	150	596
CB539184-Single	Gm02	8429215	8429323	51656713	91.7431	73	8e-33	151	259	421	Gm18	60970222	60970330	62308140	94.4954	85	5e-40	151	259	421
Pvcon9451	Gm02	8439292	8439677	51656713	87.6607	195	1e-105	5	393	1148	Gm18	60957808	60958130	62308140	90.4908	196	1e-106	499	823	1148
CB540163-Single	Gm02	8452082	8452268	51656713	90.9091	120	7e-61	8	194	428	Gm18	60943843	60944036	62308140	89.6907	115	7e-58	1	194	428
Pvcon3243	Gm02	8475569	8476149	51656713	88.0342	263	1e-145	880	1455	1623	Gm18	60927133	60927584	62308140	88.521	238	1e-130	880	1330	1623
Pvcon3051	Gm02	8507887	8508412	51656713	82.5688	167	3e-88	1140	1676	1745	Gm18	60916540	60917077	62308140	81.736	140	3e-72	1140	1676	1745
PV_GBa0103K15-3'-EI488428	Gm02	8542204	8542777	51656713	80.1724	99	5e-48	154	725	905	Gm05	29727244	29727963	41936504	79.0278	103	2e-50	13	725	905
FE702364-Single	Gm02	8551172	8551937	51656713	86.4583	334	0	1	758	816	Gm18	60889451	60890213	62308140	84.8366	282	1e-157	1	756	816
Pvcon4653	Gm02	8566009	8566205	51656713	93.9086	149	6e-78	214	410	761	Gm18	60878672	60878868	62308140	95.4315	161	4e-85	214	410	761
Pvcon7452	Gm02	8587662	8587858	51656713	86.802	93	3e-44	813	1009	1166	Gm18	60854654	60855085	62308140	84.0278	154	1e-80	16	429	1166
Pvcon5081	Gm02	8611833	8612097	51656713	92.4528	185	3e-99	443	707	1102	Gm18	60831396	60831707	62308140	91.9872	208	1e-113	443	753	1102
Pvcon9848	Gm02	8614727	8614961	51656713	91.9149	159	7e-84	132	366	846	Gm18	60829817	60830025	62308140	94.2584	161	5e-85	575	783	846
Pvcon330	Gm02	8623410	8624036	51656713	88.5167	335	0	81	701	1579	Gm18	60812511	60813145	62308140	87.4608	314	1e-176	67	701	1579
Pvcon7161	Gm02	8642417	8642594	51656713	93.8202	134	7e-69	612	789	989	Gm18	60794276	60794453	62308140	91.573	118	3e-59	612	789	989
CV542371-Single	Gm02	8646249	8646474	51656713	96.9027	198	1e-107	226	451	576	Gm18	60789992	60790217	62308140	95.1327	182	9e-98	226	451	576
Pvcon1448	Gm02	8654425	8654580	51656713	95.5128	128	4e-65	902	1057	1405	Gm18	60781171	60781322	62308140	94.7368	120	2e-60	906	1057	1405
Pvcon6484	Gm02	8668692	8669380	51656713	88.3788	359	0	85	773	958	Gm18	60765533	60766145	62308140	89.2628	355	0	85	700	958
FE711788-Single	Gm02	8673432	8673601	51656713	97.0588	150	2e-78	242	411	774	Gm18	60761050	60761219	62308140	94.1176	130	1e-66	242	411	774
CB542368-Single	Gm02	8684770	8684958	51656713	95.2381	153	2e-80	281	469	516	Gm20	34440494	34440682	46773167	92.5926	133	1e-68	281	469	516
CX129643-Single	Gm02	9353621	9353946	51656713	84.3558	111	4e-55	457	778	973	Gm19	14676377	14676863	50589441	87.6797	236	1e-129	296	778	973
Pvcon10546	Gm02	9505270	9505651	51656713	86.3049	150	2e-78	522	903	944	Gm04	18428176	18428558	49243852	84.359	123	3e-62	522	906	944
Pvcon1903	Gm02	9539777	9540775	51656713	85.8283	446	0	400	1377	2234	Gm04	18425588	18426102	49243852	88.1553	269	1e-149	400	911	2234
CV539835-Single	Gm02	9590751	9591074	51656713	91.9753	220	1e-120	175	498	532	Gm07	38609638	38609969	44683157	93.9759	252	1e-139	167	498	532
FG230925-Single	Gm02	9612637	9612805	51656713	98.2249	157	2e-83	1	169	172	Gm07	38633305	38633473	44683157	97.6331	153	5e-81	1	169	172
PV_GBa0065N05-5'-EI461961	Gm02	9613446	9613953	51656713	82.6667	162	1e-85	187	702	749	Gm07	38634125	38634828	44683157	81.1813	165	2e-87	1	702	749
CV535147-Single	Gm02	9631015	9631233	51656713	85.8447	97	6e-47	435	653	653	Gm06	39326126	39326338	50722821	88.2629	115	1e-57	435	647	653
3-119-g1805-mels	Gm02	9631041	9631329	51656713	87.8893	149	9e-78	387	675	1117	Gm06	39326141	39326440	50722821	87.3333	148	4e-77	376	675	1117
BQ481807-Single	Gm02	9665479	9665930	51656713	86.2832	204	1e-111	138	589	747	Gm07	38688743	38689253	44683157	85.91	221	1e-121	147	654	747
PV_GBa0032M20-3'-EI438094	Gm02	9738575	9738759	51656713	86.7021	77	3e-35	1	187	365	Gm07	38733166	38733261	44683157	92.7083	68	6e-30	1	96	365
Pvcon2054	Gm02	9739347	9739642	51656713	91.5541	196	1e-106	486	781	1086	Gm07	38733924	38734219	44683157	92.5676	208	1e-113	486	781	1086
Pvcon6317	Gm02	9743169	9743592	51656713	89.1509	240	1e-132	57	480	636	Gm07	38748066	38748613	44683157	85.5839	237	1e-130	57	589	636
Pvcon9342	Gm02	9746059	9746347	51656713	89.9654	173	3e-92	1	289	681	Gm07	38750885	38751173	44683157	88.9273	161	4e-85	1	289	681
Pvcon9056	Gm02	9759422	9759655	51656713	91.453	154	4e-81	1	234	505	Gm07	38782098	38782340	44683157	91.358	159	4e-84	1	243	505
FD793344-Single	Gm02	9761808	9762030	51656713	92.8251	159	2e-84	7	229	270	Gm07	38784488	38784728	44683157	92.1162	165	6e-88	7	247	270
DQ455597.1-CDS	Gm02	9766074	9766250	51656713	92.0904	122	5e-62	319	489	516	Gm07	38794845	38794987	44683157	95.1049	113	1e-56	182	321	516
Pvcon702	Gm02	9767221	9767681	51656713	93.7093	345	0	1	461	1733	Gm07	38795714	38796174	44683157	94.3601	357	0	1	461	1733
Pvcon4059	Gm02	9770119	9770373	51656713	86.5169	132	9e-68	395	661	777	Gm07	38798466	38798874	44683157	84.7619	146	4e-76	244	659	777
Pvcon2113	Gm02	9792839	9794026	51656713	83.8764	429	0	13	1209	1499	Gm07	38815204	38816356	44683157	82.1062	335	0	31	1195	1499
PV_GBa0017O09-5'-EI427257	Gm02	10277007	10277202	51656713	93.3673	144	3e-75	59	254	388	Gm03	17552403	17552593	47781076	93.7173	143	1e-74	59	249	388
PV_GBa0094J10-5'-EI481834	Gm02	10277896	10278155	51656713	90	156	4e-82	440	699	699	Gm04	31576655	31576918	49243852	89.7727	150	1e-78	440	699	699
PV_GBa0071E14-3'-EI465629	Gm02	10556605	10556832	51656713	85.9649	100	1e-48	12	239	864	Gm07	38408619	38408849	44683157	88.3117	123	2e-62	9	239	864
Pvcon10199	Gm02	10982234	10982384	51656713	93.3775	111	3e-55	370	520	722	Gm18	60240651	60240806	62308140	92.3077	108	2e-53	370	525	722
Pvcon8924	Gm02	11358820	11358924	51656713	94.3396	78	2e-35	372	477	965	Gm20	37342441	37342565	46773167	96	105	1e-51	243	367	965
Pvcon7172	Gm02	11439883	11440371	51656713	82.6263	150	2e-78	145	636	882	Gm19	48754653	48755141	50589441	83.0303	158	3e-83	145	636	882
Pvcon7982	Gm02	11939476	11939664	51656713	89.418	109	9e-54	185	373	1487	Gm12	34026155	34026343	40113140	92.5926	133	4e-68	185	373	1487
PV_GBa0084F18-5'-EI474436	Gm02	11960433	11960633	51656713	92.5373	141	3e-73	230	430	618	Gm04	8459094	8459513	49243852	85.0356	162	9e-86	1	404	618
Pvcon10379	Gm02	12746139	12746284	51656713	89.726	86	1e-40	1	146	312	Gm12	6458555	6458700	40113140	89.726	86	1e-40	1	146	312
Pvcon1413	Gm02	12748768	12748864	51656713	96.9072	85	1e-39	56	152	758	Gm12	6462835	6462930	40113140	96.875	84	4e-39	57	152	758
Pvcon10734	Gm02	12784646	12785854	51656713	85.5392	519	0	389	1534	1545	Gm04	26122246	26123082	49243852	85.3801	356	0	728	1534	1545
Pvcon7632	Gm02	12788602	12789312	51656713	87.4824	357	0	1	699	701	Gm04	26125953	26126247	49243852	86.4407	135	1e-69	251	545	701
Pvcon4295	Gm02	13375746	13375989	51656713	95.082	196	1e-106	272	515	1203	Gm07	38597796	38598039	44683157	93.4426	180	3e-96	272	515	1203
Pvcon9655	Gm02	13377359	13377649	51656713	82.8283	95	9e-46	49	339	640	Gm07	38596194	38596478	44683157	83.5017	109	4e-54	49	339	640
FE674469-Single	Gm02	13378808	13378957	51656713	92	102	9e-50	453	602	931	Gm07	38583343	38583728	44683157	86.6324	178	4e-95	74	453	931
FE709116-Single	Gm02	13382039	13382247	51656713	88.9952	117	9e-59	204	412	865	Gm07	38579560	38579768	44683157	89.4737	121	4e-61	204	412	865
FE898999-Single	Gm02	13388237	13388358	51656713	94.2623	94	3e-45	259	380	634	Gm07	38572865	38573481	44683157	85.2751	241	1e-133	47	634	634
Pvcon6367	Gm02	13423866	13424172	51656713	83.7134	106	3e-52	394	691	779	Gm07	38535284	38535596	44683157	84.345	117	8e-59	394	691	779
PV_GBa0023C11-3'-EI431151	Gm02	13429322	13429576	51656713	90.625	156	5e-82	297	552	951	Gm07	38530141	38530403	44683157	89.7727	152	1e-79	282	545	951
Pvcon8244	Gm02	13429788	13430012	51656713	91.5556	149	8e-78	306	530	962	Gm07	38529731	38529955	44683157	91.5556	149	8e-78	306	530	962
PV_GBa0067B13-5'-EI462868	Gm02	13436920	13437032	51656713	95.5752	93	2e-44	1	113	768	Gm07	38524766	38524878	44683157	96.4602	97	7e-47	1	113	768
U10419.1-CDS	Gm02	13439099	13439846	51656713	88.9037	414	0	4550	5294	5546	Gm07	38521933	38522718	44683157	89.313	445	0	4514	5294	5546
3-7*-g1296-mels	Gm02	13439124	13439846	51656713	88.6584	393	0	1	720	894	Gm07	38521933	38522655	44683157	89.2116	409	0	1	720	894
Pvcon3903	Gm02	13507116	13507433	51656713	92.4528	222	1e-121	1	318	1615	Gm07	38479666	38479986	44683157	91.9003	215	1e-117	1	318	1615
Pvcon5921	Gm02	13567326	13567683	51656713	90.8587	219	1e-120	1	354	380	Gm07	38389584	38389947	44683157	90.9836	225	1e-123	1	357	380
Pvcon5435	Gm02	13571458	13571652	51656713	91.7949	131	4e-67	384	578	804	Gm07	38383469	38383683	44683157	91.1628	139	6e-72	364	578	804
Pvcon5614	Gm02	13585149	13585349	51656713	95.0249	161	4e-85	21	221	633	Gm07	38363494	38363694	44683157	94.0299	153	2e-80	21	221	633
PV_GBa0064E01-5'-EI460832	Gm02	13594350	13595027	51656713	89.6907	395	0	1	679	679	Gm07	38354453	38355124	44683157	89.3491	382	0	1	676	679
Pvcon1767	Gm02	13619414	13619542	51656713	96.124	109	1e-53	1126	1254	1853	Gm07	38337976	38338104	44683157	95.3488	105	3e-51	1126	1254	1853
Pvcon82	Gm02	13627097	13627258	51656713	88.9571	81	2e-37	20	178	526	Gm07	38320776	38320938	44683157	88.4146	84	3e-39	15	178	526
Pvcon51	Gm02	13627471	13627958	51656713	86.9654	238	1e-131	1	476	797	Gm07	38320084	38320560	44683157	88.3333	259	1e-143	1	465	797
Pvcon4112	Gm02	13657123	13657901	51656713	84.724	299	1e-167	56	833	833	Gm07	38271052	38271827	44683157	83.1186	252	1e-139	58	833	833
BQ481817-Single	Gm02	13699116	13699397	51656713	88.4354	159	7e-84	196	480	754	Gm07	38220997	38221293	44683157	87.5421	146	4e-76	196	480	754
Pvcon79	Gm02	13699970	13700447	51656713	91.6318	318	1e-178	489	966	1938	Gm07	38219853	38220338	44683157	93.4156	358	0	481	966	1938
Pvcon6981	Gm02	13701160	13701367	51656713	89.9038	117	1e-58	259	463	992	Gm07	38218920	38219126	44683157	90.3382	124	7e-63	259	463	992
Pvcon5227	Gm02	13720439	13721477	51656713	86.2368	467	0	426	1464	1734	Gm07	38182842	38183926	44683157	87.876	583	0	384	1464	1734
Pvcon7219	Gm02	13723730	13723926	51656713	90.5941	116	8e-59	6	203	205	Gm07	38180704	38180893	44683157	88.8325	99	1e-48	6	200	205
CV530642-Single	Gm02	13725584	13725828	51656713	90.2041	149	8e-78	22	266	971	Gm07	38178663	38178907	44683157	93.4694	181	6e-97	22	266	971
PV_GBa0095D23-3'-EI482332	Gm02	13727664	13727786	51656713	91.8699	83	2e-38	423	545	792	Gm07	38176699	38176821	44683157	90.2439	75	9e-34	423	545	792
PV_GBa0019O14-5'-EI428747	Gm02	13737240	13737378	51656713	88.4892	71	1e-31	115	252	511	Gm07	38153158	38153314	44683157	86.6242	69	2e-30	115	270	511
CV538815-Single	Gm02	13763776	13763862	51656713	97.7011	79	3e-36	1	87	541	Gm07	38128978	38129056	44683157	98.7342	75	6e-34	84	162	541
Pvcon4424	Gm02	13810235	13810640	51656713	89.6552	236	1e-129	470	872	1446	Gm07	38056693	38057098	44683157	89.2157	234	1e-128	952	1344	1446
FE898829-Single	Gm02	13811448	13811657	51656713	88.5714	114	5e-57	44	253	725	Gm07	38054649	38054862	44683157	85.9813	92	6e-44	43	253	725
FG232633-Single	Gm02	13868051	13868218	51656713	88.6905	92	4e-44	213	380	440	Gm07	37994519	37994686	44683157	85.7143	72	3e-32	213	380	440
EX304918-Single	Gm02	13884392	13884533	51656713	90.8451	90	1e-42	300	441	787	Gm16	5663489	5663635	37397385	91.8367	95	1e-45	551	696	787
Pvcon5344	Gm02	13901925	13902186	51656713	86.6412	122	9e-62	370	631	815	Gm07	37970748	37970973	44683157	87.6106	114	5e-57	367	592	815
Pvcon6030	Gm02	13908012	13908415	51656713	84.901	160	3e-84	51	454	1229	Gm07	37969670	37970056	44683157	85.0129	155	3e-81	68	454	1229
Pvcon2267	Gm02	13916731	13917067	51656713	90.8012	213	1e-115	496	832	2063	Gm07	37970170	37970505	44683157	87.5	168	8e-89	497	832	2063
FE701187-Single	Gm02	13936420	13936735	51656713	84.0125	111	2e-55	63	378	579	Gm07	37954891	37955206	44683157	84.953	123	2e-62	63	378	579
Pvcon5492	Gm02	13972099	13972220	51656713	96.7213	106	6e-52	473	594	1530	Gm07	37906408	37906539	44683157	96.9697	116	6e-58	473	604	1530
PV_GBa0007C19-5'-EI419534	Gm02	13981641	13981791	51656713	86.755	71	2e-31	55	205	746	Gm07	37901133	37901277	44683157	88.2759	77	6e-35	37	181	746
CV537763-Single	Gm02	13996342	13996699	51656713	83.5196	122	7e-62	98	455	644	Gm07	37885910	37886248	44683157	85.2507	139	5e-72	117	455	644
Pvcon1591	Gm02	14021060	14021577	51656713	82.9268	166	6e-88	576	1081	1081	Gm07	37857716	37858231	44683157	84.9341	211	1e-115	576	1081	1081
Pvcon6949	Gm02	14031557	14031741	51656713	92.4324	129	4e-66	27	211	602	Gm07	37830006	37830309	44683157	87.2549	136	3e-70	208	499	602
PV_GBa0065F07-5'-EI461620	Gm02	14035218	14035303	51656713	97.6744	78	2e-35	628	713	806	Gm07	37824856	37824941	44683157	96.5116	74	4e-33	628	713	806
PV_GBa0116L11-5'-EI497917	Gm02	14054720	14055091	51656713	90.3226	215	1e-117	6	370	683	Gm07	37805037	37805406	44683157	91.129	224	1e-122	6	370	683
FE674429-Single	Gm02	14085708	14086130	51656713	91.8415	290	1e-162	173	601	937	Gm07	37757371	37757793	44683157	92.3077	298	1e-167	173	601	937
Pvcon5433	Gm02	14088717	14089561	51656713	88.6016	473	0	2	823	864	Gm07	37753985	37754839	44683157	90.9513	544	0	1	845	864
Pvcon6187	Gm02	14106563	14107057	51656713	93.1313	360	0	182	676	679	Gm07	37735934	37736428	44683157	93.3333	364	0	182	676	679
Pvcon6799	Gm02	14108079	14108371	51656713	86.0544	126	1e-64	22	295	324	Gm07	37734620	37734920	44683157	88.4106	153	1e-80	9	295	324
PV_GBa0111G14-3'-EI494100	Gm02	14133338	14133499	51656713	90.1235	95	1e-45	288	447	737	Gm07	37702644	37702891	44683157	84.3373	85	9e-40	316	553	737
Pvcon1127	Gm02	14136580	14136847	51656713	94.7761	212	1e-115	283	550	1301	Gm07	37700002	37700269	44683157	95.1493	216	1e-117	283	550	1301
Pvcon9941	Gm02	14152500	14152852	51656713	91.2429	222	1e-121	368	720	723	Gm07	37678727	37679079	44683157	92.3729	238	1e-131	368	720	723
CV536227-Single	Gm02	14154736	14155092	51656713	93.8375	269	1e-149	323	679	682	Gm07	37676538	37676894	44683157	92.1569	245	1e-135	323	679	682
Pvcon6427	Gm02	14157717	14157939	51656713	94.1704	171	1e-91	1	223	225	Gm07	37675223	37675447	44683157	94.2222	173	8e-93	1	225	225
FE706210-Single	Gm02	14159091	14159381	51656713	86.2543	129	5e-66	307	594	685	Gm07	37673756	37674040	44683157	83.8488	102	6e-50	307	594	685
Pvcon2879	Gm02	14163489	14163995	51656713	86.965	223	1e-122	415	918	1407	Gm07	37665202	37665510	44683157	92.8803	221	1e-120	917	1225	1407
Pvcon9711	Gm02	14176527	14176685	51656713	94.9686	127	7e-65	277	435	619	Gm07	37656070	37656311	44683157	89.1129	141	3e-73	188	435	619
Pvcon7918	Gm02	14182029	14182301	51656713	90.4762	166	5e-88	510	780	918	Gm07	37649720	37649989	44683157	89.781	154	8e-81	510	780	918
PV_GBa0087M16-5'-EI476894	Gm02	14275233	14275499	51656713	84.2697	104	5e-51	438	689	822	Gm07	37605220	37605487	44683157	83.5821	100	1e-48	435	684	822
PV_GBa0017M14-5'-EI427171	Gm02	14298937	14299132	51656713	89.2857	112	8e-56	5	200	785	Gm07	37574198	37574320	44683157	90.2439	75	9e-34	76	198	785
Pvcon5691	Gm02	14305309	14306351	51656713	82.479	328	0	73	1133	1499	Gm07	37564034	37565091	44683157	81.7006	302	1e-169	70	1133	1499
3-104-g964-mels	Gm02	14329247	14329529	51656713	87.2792	139	1e-71	842	1124	1320	Gm07	37537139	37537386	44683157	90.8367	155	3e-81	89	336	1320
Pvcon6095	Gm02	14329247	14329529	51656713	86.9258	135	2e-69	842	1124	1307	Gm07	37537139	37537386	44683157	90.8367	155	3e-81	89	336	1307
CV538641-Single	Gm02	14330241	14330433	51656713	96.8912	169	6e-90	192	384	670	Gm10	2916276	2916472	50969635	95.9391	165	2e-87	192	388	670
CV538063-Single	Gm02	14334144	14334452	51656713	83.6538	106	2e-52	241	552	552	Gm10	2911995	2912141	50969635	93.1973	107	5e-53	111	257	552
PV_GBa0094D15-3'-EI481562	Gm02	14352683	14352881	51656713	90.4523	123	2e-62	273	471	792	Gm10	2896249	2896468	50969635	88.6364	120	1e-60	266	485	792
Pvcon799	Gm02	14372371	14373396	51656713	80.4054	207	1e-112	259	1236	1279	Gm10	2882506	2883343	50969635	81.2128	189	1e-101	267	1070	1279
Pvcon9653	Gm02	14384476	14385040	51656713	87.695	298	1e-166	2	575	1112	Gm10	2863368	2863860	50969635	86.9231	265	1e-147	56	575	1112
Pvcon5550	Gm02	14417203	14417726	51656713	83.0153	168	4e-89	163	686	995	Gm10	2825236	2825749	50969635	85.0195	206	1e-112	175	688	995
Pvcon10178	Gm02	14421588	14421768	51656713	86.7403	83	1e-38	150	327	532	Gm10	2821929	2822105	50969635	89.2655	101	2e-49	150	326	532
CB555988-Single	Gm02	14423548	14423646	51656713	96.9697	87	4e-41	1	99	477	Gm10	2819980	2820078	50969635	97.9798	91	2e-43	1	99	477
CV536505-Single	Gm02	14424179	14424477	51656713	89.2977	172	1e-91	432	730	730	Gm10	2819149	2819447	50969635	91.3043	196	1e-106	432	730	730
CV531082-Single	Gm02	14436714	14436998	51656713	94.386	221	1e-121	185	469	854	Gm10	2808731	2809166	50969635	87.2437	209	1e-113	185	622	854
FE897527-Single	Gm02	14442690	14442884	51656713	92.9293	132	9e-68	385	582	822	Gm10	2803519	2803713	50969635	93.9394	140	2e-72	385	582	822
DQ459505.1-CDS	Gm02	14443024	14443304	51656713	94.306	217	1e-118	587	867	2055	Gm10	2803099	2803379	50969635	93.5943	209	1e-113	587	867	2055
Pvcon1243	Gm02	14487337	14487561	51656713	90.2222	135	2e-69	409	630	1147	Gm10	2778345	2778569	50969635	90.6667	139	9e-72	409	630	1147
Pvcon5801	Gm02	14507444	14507650	51656713	89.8551	123	3e-62	306	512	1092	Gm10	2761462	2761667	50969635	89.3204	118	3e-59	307	512	1092
Pvcon3679	Gm02	14515385	14515655	51656713	88.5609	147	1e-76	11	281	807	Gm10	2755697	2755974	50969635	87.0968	131	4e-67	451	729	807
Pvcon6725	Gm02	14518127	14518830	51656713	92.068	469	0	725	1425	1425	Gm10	2750141	2750846	50969635	90.2817	412	0	725	1425	1425
CV540063-Single	Gm02	14526933	14527122	51656713	89.1192	107	7e-53	489	681	752	Gm10	2742492	2742619	50969635	93.75	96	3e-46	297	424	752
PV_GBa0081K21-3'-EI472660	Gm02	14532164	14532476	51656713	83.121	92	7e-44	450	749	782	Gm10	2739456	2739690	50969635	83.4043	69	4e-30	464	688	782
PV_GBa0109G20-5'-EI492649	Gm02	14536658	14537049	51656713	86.8812	170	2e-90	66	463	787	Gm10	2735037	2735424	50969635	88.5496	199	1e-108	84	470	787
PV_GBa0048I02-5'-EI449532	Gm02	14619579	14620121	51656713	84.5304	206	1e-112	1	539	634	Gm10	2657022	2657533	50969635	85.5469	215	1e-117	1	508	634
Pvcon11003	Gm02	14624081	14624650	51656713	90	342	0	61	630	1406	Gm10	2652444	2653013	50969635	90.1754	346	0	61	630	1406
FE691851-Single	Gm02	14624970	14625278	51656713	95.1456	249	1e-137	83	391	860	Gm10	2651803	2652111	50969635	93.8511	233	1e-128	83	391	860
CV541971-Single	Gm02	14626271	14626432	51656713	92.5926	114	2e-57	16	177	298	Gm10	2650413	2650574	50969635	91.358	106	1e-52	16	177	298
CV532790-Single	Gm02	14654657	14655283	51656713	92.9825	451	0	1	627	641	Gm10	2622480	2623106	50969635	92.504	439	0	1	627	641
PV_GBa0024C19-5'-EI431915	Gm02	14663415	14663884	51656713	85.2083	190	1e-102	346	811	815	Gm10	2613928	2614397	50969635	87.4739	237	1e-130	347	811	815
PV_GBa0113E02-3'-EI495377	Gm02	14686565	14687146	51656713	86.0972	238	1e-131	280	858	913	Gm10	2592291	2592896	50969635	86.7099	258	1e-143	233	831	913
CV534530-Single	Gm02	14693272	14693504	51656713	83.8983	78	1e-35	6	230	642	Gm10	2583542	2583775	50969635	83.3333	72	5e-32	6	230	642
CV535367-Single	Gm02	14695954	14696329	51656713	94.4149	292	1e-163	304	679	680	Gm10	2580624	2581000	50969635	95.4907	309	1e-173	304	680	680
PV_GBa0003G03-3'-EI417241	Gm02	14707920	14708412	51656713	88.4615	260	1e-144	1	481	481	Gm09	14039029	14039153	46843750	92.8	89	2e-42	223	347	481
PV_GBa0050I07-3'-EI450990	Gm02	14708671	14709182	51656713	88.417	255	1e-141	255	766	787	Gm09	14039558	14039720	46843750	93.2515	119	5e-60	255	417	787
PV_GBa0017C15-5'-EI426722	Gm02	14723441	14723962	51656713	94.4444	406	0	9	530	646	Gm10	2561197	2561734	50969635	93.6803	402	0	1	538	646
Pvcon6141	Gm02	14732194	14732441	51656713	89.1129	140	1e-72	129	376	712	Gm10	2554404	2554656	50969635	89.3281	145	1e-75	129	381	712
Pvcon7938	Gm02	14733962	14734119	51656713	90.5063	98	7e-48	1	158	348	Gm10	2552535	2552675	50969635	91.4894	93	7e-45	18	158	348
PV_GBa0028M15-5'-EI435253	Gm02	14775182	14775436	51656713	89.4118	147	7e-77	227	481	531	Gm10	2517527	2517805	50969635	90.3226	171	3e-91	227	505	531
PV_GBa0113E02-5'-EI495376	Gm02	14779703	14779880	51656713	92.1348	119	5e-60	489	664	770	Gm10	2510408	2510601	50969635	89.1753	107	7e-53	488	679	770
PV_GBa0095O10-5'-EI482825	Gm02	14780950	14781153	51656713	89.8058	111	3e-55	621	824	824	Gm10	2509350	2509490	50969635	94.4056	108	2e-53	672	814	824
AF527434.1-CDS	Gm02	14784524	14784752	51656713	92.5764	161	1e-85	12	240	242	Gm10	2506070	2506298	50969635	91.7031	153	8e-81	12	240	242
PV_GBa0122G12-3'-EI502103	Gm02	14787442	14788310	51656713	93.6782	646	0	1	870	881	Gm07	41734563	41735417	44683157	92.9825	615	0	1	855	881
PV_GBa0043B01-3'-EI445529	Gm02	14806013	14806620	51656713	84.065	197	1e-106	4	601	714	Gm10	2488588	2488895	50969635	89.2857	174	7e-93	103	407	714
PV_GBa0050I07-5'-EI450989	Gm02	14809081	14809378	51656713	86.0927	122	8e-62	1	298	776	Gm10	2485767	2486057	50969635	87.6254	140	1e-72	1	298	776
PV_GBa0045O11-5'-EI447638	Gm02	14809733	14810197	51656713	88.651	252	1e-139	1	467	860	Gm10	2484955	2485454	50969635	88.6454	267	1e-148	1	501	860
Pvcon2500	Gm02	14810585	14810829	51656713	92.6531	173	8e-92	1363	1607	1978	Gm10	2484324	2484568	50969635	92.2449	169	2e-89	1363	1607	1978
PV_GBa0050F22-3'-EI450880	Gm02	14833758	14834157	51656713	90	235	1e-129	62	451	782	Gm10	2462340	2462785	50969635	90.1345	265	1e-147	16	451	782
CB540523-Single	Gm02	14835474	14835904	51656713	89.3519	213	1e-116	48	460	475	Gm10	2460641	2461073	50969635	90.3448	242	1e-133	46	467	475
PV_GBa0086J05-3'-EI476029	Gm02	14877567	14877755	51656713	86.2434	74	4e-33	589	768	801	Gm10	2423621	2423862	50969635	86.3636	102	7e-50	494	723	801
Pvcon2864	Gm02	14883440	14884017	51656713	88.4083	304	1e-170	4	572	1786	Gm10	2417768	2418346	50969635	87.0466	269	1e-149	9	572	1786
Pvcon9744	Gm02	14928512	14929176	51656713	85.2632	278	1e-155	1	650	692	Gm10	2389399	2390086	50969635	85.0144	278	1e-155	1	685	692
Pvcon4290	Gm02	14929795	14929988	51656713	93.8144	146	9e-77	1	194	194	Gm10	2388643	2388836	50969635	95.3608	158	6e-84	1	194	194
PV_GBa0068O18-5'-EI464066	Gm02	14942834	14943169	51656713	89.2857	192	1e-103	2	337	708	Gm10	2375844	2376186	50969635	89.8844	204	1e-111	2	347	708
FE897450-Single	Gm02	14945106	14945711	51656713	86.1386	267	1e-148	77	681	702	Gm10	2373702	2374291	50969635	86.1017	257	1e-142	96	681	702
Pvcon2380	Gm02	14946095	14946428	51656713	90.2077	200	1e-108	918	1252	1317	Gm07	31236933	31237222	44683157	92.7586	206	1e-111	357	646	1317
FE699996-Single	Gm02	14951642	14951856	51656713	93.5484	145	1e-75	359	573	592	Gm10	2368721	2368951	50969635	90.1709	122	6e-62	362	588	592
CV531313-Single	Gm02	14954027	14954409	51656713	89.5561	223	1e-122	282	664	930	Gm10	2366146	2366528	50969635	90.6005	239	1e-131	282	664	930
PV_GBa0086J05-5'-EI476028	Gm02	14966571	14966874	51656713	85.0163	115	1e-57	360	662	868	Gm10	2351492	2351793	50969635	83.6601	95	1e-45	360	660	868
PV_GBa0049O24-5'-EI450574	Gm02	14968310	14968416	51656713	93.4579	79	3e-36	163	269	711	Gm10	2350296	2350538	50969635	87.3984	102	6e-50	473	711	711
PV_GBa0057H14-5'-EI455966	Gm02	14969087	14969307	51656713	90.1345	124	5e-63	173	393	730	Gm10	2348973	2349385	50969635	85.2657	165	2e-87	2	406	730
Pvcon1971	Gm02	14969378	14969477	51656713	97	88	3e-41	679	778	1267	Gm10	2348823	2348922	50969635	97	88	3e-41	679	778	1267
CV531538-Single	Gm02	14975790	14976284	51656713	92.5253	347	0	1	495	684	Gm10	2338799	2339293	50969635	93.3333	363	0	1	495	684
Pvcon851	Gm02	14999489	14999888	51656713	91	254	1e-140	2	398	1356	Gm10	2314319	2314722	50969635	89.8515	236	1e-129	1	398	1356
CV529777-Single	Gm02	15000948	15001442	51656713	80.5221	108	2e-53	70	567	865	Gm10	2313068	2313389	50969635	82.2981	94	5e-45	252	573	865
CB541550-Single	Gm02	15007491	15007787	51656713	90.9091	189	1e-102	71	367	525	Gm10	2306545	2306841	50969635	90.9091	189	1e-102	71	367	525
PV_GBa0042B11-3'-EI444841	Gm02	15036343	15036739	51656713	83.2918	121	3e-61	296	677	679	Gm10	2274253	2274598	50969635	84.104	120	1e-60	353	679	679
Pvcon4663	Gm02	15082502	15083749	51656713	84.948	485	0	5	1246	1379	Gm10	2214321	2215175	50969635	84.3275	314	1e-176	287	1131	1379
FE705969-Single	Gm02	15101052	15101368	51656713	88.6792	170	2e-90	69	381	704	Gm13	40150027	40150235	44408971	88.0383	109	4e-54	173	381	704
Pvcon4932	Gm02	15129660	15129956	51656713	89.5623	171	8e-91	860	1153	1372	Gm10	2167545	2167947	50969635	87.5931	199	1e-107	864	1265	1372
CB542298-Single	Gm02	15148457	15148923	51656713	86.9379	216	1e-118	1	464	468	Gm10	2148526	2148995	50969635	85.3191	187	1e-101	1	467	468
PV_GBa0116B21-3'-EI497462	Gm02	15167690	15168119	51656713	85.8447	179	7e-96	99	535	726	Gm10	2138364	2138786	50969635	88.4977	223	1e-122	98	523	726
PV_GBa0021C10-3'-EI429668	Gm02	15171555	15171746	51656713	88.0208	96	2e-46	7	197	598	Gm10	2134911	2135102	50969635	88.5417	100	8e-49	7	197	598
Pvcon3610	Gm02	15178023	15178373	51656713	92.8775	251	1e-138	277	627	1054	Gm10	2129935	2130277	50969635	93.2945	251	1e-138	277	619	1054
PV_GBa0098K19-3'-EI484795	Gm02	15179059	15179712	51656713	87.6712	319	1e-179	118	761	772	Gm10	2128542	2129195	50969635	87.4242	310	1e-174	118	761	772
PV_GBa0019G18-5'-EI428382	Gm02	15185590	15185854	51656713	84.1912	97	7e-47	8	269	781	Gm10	2123010	2123747	50969635	81.4474	177	1e-94	6	746	781
Pvcon1370	Gm02	15188262	15189112	51656713	87.0023	398	0	872	1720	1720	Gm10	2116980	2117830	50969635	87.5878	418	0	872	1720	1720
Pvcon1838	Gm02	15193899	15194012	51656713	94.7368	90	1e-42	81	194	815	Gm10	2109661	2109847	50969635	88.8889	89	4e-42	344	530	815
Pvcon1837	Gm02	15194173	15194403	51656713	88.9362	123	5e-62	993	1224	1780	Gm10	2110445	2110675	50969635	89.7872	131	8e-67	993	1224	1780
PV_GBa0002E01-3'-EI416444	Gm02	15221304	15221517	51656713	92.0561	146	2e-76	243	456	458	Gm10	2079772	2079985	50969635	91.1215	138	1e-71	243	456	458
PV_GBa0073H14-5'-EI467201	Gm02	15232110	15232414	51656713	90.4918	189	1e-102	1	305	701	Gm10	2075674	2075975	50969635	89.8693	177	1e-94	1	305	701
PV_GBa0021C10-5'-EI429667	Gm02	15244999	15245133	51656713	90.3704	83	1e-38	1	135	594	Gm10	2068420	2068554	50969635	89.6296	79	3e-36	1	135	594
Pvcon10212	Gm02	15264192	15264465	51656713	94.5255	214	1e-116	1	274	1021	Gm10	2054783	2055056	50969635	93.0657	198	1e-107	1	274	1021
PV_GBa0044L05-5'-EI446738	Gm02	15269471	15269821	51656713	90.9605	224	1e-123	73	426	426	Gm10	2051509	2051859	50969635	90.3955	216	1e-118	73	426	426
FE711137-Single	Gm02	15297309	15297610	51656713	89.0728	170	2e-90	205	506	815	Gm10	2038646	2038943	50969635	89.2617	170	2e-90	205	502	815
Pvcon5138	Gm02	15300317	15300622	51656713	87.9085	155	2e-81	294	592	790	Gm10	2034889	2035301	50969635	85.8173	182	1e-97	294	690	790
FE696784-Single	Gm02	15304279	15305026	51656713	90.7877	462	0	1	741	754	Gm10	2029994	2030743	50969635	90.3054	447	0	1	750	754
FE710521-Single	Gm02	15305806	15306321	51656713	83.5271	176	5e-94	40	555	835	Gm10	2028508	2029023	50969635	84.4961	196	1e-106	40	555	835
Pvcon5928	Gm02	15333538	15334078	51656713	88.3549	290	1e-162	267	807	809	Gm10	2004526	2005052	50969635	87.4763	264	1e-146	281	807	809
Pvcon2532	Gm02	15342710	15343171	51656713	82.5651	173	7e-92	123	621	1875	Gm10	1996400	1996930	50969635	89.8305	312	1e-175	94	622	1875
Pvcon4427	Gm02	15348580	15350043	51656713	88.2667	780	0	59	1550	1651	Gm10	1990352	1991854	50969635	88.1311	769	0	59	1562	1651
PV_GBa0056L20-3'-EI455432	Gm02	15364618	15364896	51656713	89.2473	159	3e-84	112	390	390	Gm04	40543215	40543502	49243852	86.2069	122	4e-62	101	390	390
PV_GBa0098G14-5'-EI484601	Gm02	15371886	15372244	51656713	83.4711	111	3e-55	90	448	657	Gm10	1967321	1967536	50969635	86.1111	96	2e-46	87	302	657
PV_GBa0123O10-5'-EI503166	Gm02	15372655	15372932	51656713	86.3309	119	3e-60	167	441	441	Gm10	1966504	1966784	50969635	86.121	116	2e-58	172	441	441
PV_GBa0087O08-3'-EI476971	Gm02	15373437	15373747	51656713	89.7436	172	1e-91	369	678	680	Gm10	1965732	1966075	50969635	89.5652	193	1e-104	335	678	680
Pvcon10222	Gm02	15378473	15378713	51656713	96.6805	209	1e-113	546	786	1154	Gm10	1961486	1961726	50969635	97.9253	221	1e-120	546	786	1154
Pvcon3441	Gm02	15380778	15380914	51656713	95.6204	113	2e-56	95	231	829	Gm10	1958360	1958496	50969635	96.3504	117	8e-59	95	231	829
Pvcon7375	Gm02	15389397	15389820	51656713	89.3868	244	1e-135	10	433	517	Gm10	1947217	1947634	50969635	89.7129	246	1e-136	16	433	517
Pvcon8553	Gm02	15401889	15402179	51656713	88.4354	148	9e-78	1	287	287	Gm10	1935784	1936074	50969635	89.726	163	1e-86	1	287	287
PV_GBa0015O19-5'-EI425823	Gm02	15404180	15404304	51656713	89.6	73	1e-32	1	125	796	Gm10	1934388	1934512	50969635	89.6	73	1e-32	1	125	796
CV532369-Single	Gm02	15429341	15429507	51656713	89.2216	95	9e-46	21	187	680	Gm10	1917662	1917892	50969635	89.1775	131	3e-67	21	251	680
FG229108-Single	Gm02	15433180	15433281	51656713	94.1176	78	1e-35	268	369	720	Gm13	37590149	37590259	44408971	92.7928	79	3e-36	19	129	720
Pvcon5468	Gm02	15436904	15437159	51656713	95.3125	208	1e-113	209	464	894	Gm10	1909373	1909628	50969635	93.75	192	1e-103	209	464	894
PV_GBa0093E23-5'-EI480867	Gm02	15446211	15446384	51656713	95.977	142	1e-73	230	402	852	Gm10	1899453	1899624	50969635	95.9302	140	2e-72	230	400	852
FG232708-Single	Gm02	15452573	15453000	51656713	90.1869	258	1e-143	57	481	722	Gm10	1892311	1892741	50969635	90.0232	255	1e-141	57	481	722
CB540270-Single	Gm02	15488506	15488926	51656713	90.4988	261	1e-145	150	570	570	Gm10	1863404	1863835	50969635	90.9722	276	1e-154	139	570	570
PV_GBa0004M19-3'-EI418185	Gm02	15489366	15489832	51656713	89.5075	271	1e-151	2	468	629	Gm10	1862454	1862939	50969635	90.9465	306	1e-171	2	486	629
FE705075-Single	Gm02	15490008	15490768	51656713	94.3495	589	0	75	835	835	Gm10	1861535	1862295	50969635	93.4297	561	0	75	835	835
CV543550-Single	Gm02	15560701	15561236	51656713	94.7761	424	0	5	540	768	Gm10	1798535	1799073	50969635	93.692	401	0	5	540	768
PV_GBa0064P10-3'-EI461364	Gm02	15561444	15561911	51656713	92.1109	313	1e-176	309	776	777	Gm10	1797837	1798327	50969635	90.8537	297	1e-166	289	776	777
FE896998-Single	Gm02	15590479	15590630	51656713	92.2078	103	1e-50	142	295	541	Gm10	1762989	1763140	50969635	91.5584	99	3e-48	142	295	541
Pvcon4265	Gm02	15617133	15617453	51656713	83.4891	108	2e-53	280	586	678	Gm05	19303002	19303157	41936504	89.1026	88	1e-41	509	664	678
PV_GBa0109M19-3'-EI492916	Gm02	15629770	15629906	51656713	93.4307	101	3e-49	1	137	838	Gm10	1732727	1732864	50969635	91.3043	90	1e-42	1	138	838
Pvcon5128	Gm02	15655772	15656089	51656713	88.4735	166	2e-88	5	325	368	Gm10	1702767	1703094	50969635	86.4048	144	3e-75	5	325	368
CB540431-Single	Gm02	15687076	15687375	51656713	91	192	1e-104	168	467	514	Gm10	1668538	1668837	50969635	90.3333	184	5e-99	168	467	514
CV530754-Single	Gm02	15688381	15688595	51656713	92.5581	149	8e-78	98	309	967	Gm10	1667320	1667544	50969635	90.6667	139	7e-72	88	309	967
PV_GBa0088A04-5'-EI477051	Gm02	15691077	15691427	51656713	89.1738	195	1e-105	101	450	772	Gm10	1664498	1664849	50969635	89.2045	196	1e-106	103	453	772
Pvcon4030	Gm02	15694591	15694990	51656713	89.0547	227	1e-124	260	642	712	Gm10	1660917	1661109	50969635	92.228	129	5e-66	456	642	712
PV_GBa0107F13-5'-EI491150	Gm02	15701952	15702343	51656713	88.1313	193	1e-104	427	821	908	Gm10	1653710	1654100	50969635	89.1414	205	1e-111	427	821	908
PV_GBa0095D04-3'-EI482298	Gm02	15703034	15703231	51656713	90.9091	126	2e-64	155	352	492	Gm10	1652780	1653118	50969635	87.0206	155	1e-81	62	393	492
Pvcon4931	Gm02	15724265	15724410	51656713	91.7808	98	2e-47	432	577	699	Gm10	1617733	1617992	50969635	84.7328	90	9e-43	432	687	699
Pvcon8995	Gm02	16297196	16297409	51656713	92.0561	146	5e-76	490	703	971	Gm05	35125643	35125874	41936504	94.0426	177	2e-94	703	937	971
Pvcon10449	Gm02	16415510	16415649	51656713	88.5714	76	1e-34	3	142	329	Gm10	17742485	17742604	50969635	93.3333	88	7e-42	24	143	329
Pvcon1893	Gm02	17035877	17036050	51656713	87.3563	86	4e-40	295	468	1178	Gm10	43300545	43300718	50969635	92.5287	122	1e-61	295	468	1178
CV543755-Single	Gm02	17173055	17173219	51656713	86.6667	77	5e-35	160	324	708	Gm14	6001167	6001329	49711204	87.7301	83	1e-38	166	328	708
FE711734-Single	Gm02	17327795	17327923	51656713	90.6977	81	7e-38	97	225	225	Gm10	22362265	22362397	50969635	90.9774	85	3e-40	93	225	225
Pvcon10219	Gm02	17459204	17459722	51656713	86.7173	225	1e-123	410	931	1162	Gm10	15672533	15673078	50969635	85.5615	225	1e-123	410	967	1162
CV540162-Single	Gm02	17460501	17461009	51656713	86.2745	228	1e-125	28	525	749	Gm10	15674282	15674693	50969635	86.8932	195	1e-105	100	502	749
Pvcon6022	Gm02	17791952	17792414	51656713	90.7923	271	1e-151	151	605	691	Gm10	15762933	15763439	50969635	87.4759	225	1e-123	182	686	691
FE709952-Single	Gm02	17792927	17793078	51656713	92.8105	105	8e-52	1	153	520	Gm10	15763974	15764089	50969635	95.6897	96	2e-46	1	116	520
Pvcon3859	Gm02	18393901	18394329	51656713	83.2589	144	5e-75	149	584	604	Gm10	16202477	16202808	50969635	85.9281	139	5e-72	149	476	604
PV_GBa0093O22-5'-EI481341	Gm02	18455108	18455384	51656713	86.1111	124	5e-63	213	500	727	Gm10	17548837	17549100	50969635	86.0806	120	1e-60	211	483	727
PV_GBa0115G07-5'-EI496914	Gm02	18455875	18456072	51656713	91.4141	130	1e-66	222	419	765	Gm10	17544321	17544535	50969635	91.1628	139	6e-72	222	436	765
PV_GBa0016C22-5'-EI426008	Gm02	18460340	18460549	51656713	84.6154	91	3e-43	618	838	888	Gm10	17531157	17531301	50969635	88.9655	81	3e-37	618	762	888
Pvcon659	Gm02	18931010	18931826	51656713	84.8965	320	1e-179	110	929	1708	Gm03	34186591	34187409	47781076	89.1727	464	0	113	934	1708
Pvcon10336	Gm02	19817417	19817603	51656713	94.1176	143	3e-74	250	436	1093	Gm15	9186186	9186372	50939160	94.6524	147	1e-76	250	436	1093
PV_GBa0116L14-5'-EI497923	Gm02	20178503	20178728	51656713	92.0705	151	4e-79	113	339	798	Gm07	39255423	39255649	44683157	94.2731	175	2e-93	113	339	798
CV538347-Single	Gm02	20574757	20575050	51656713	91.4966	194	1e-105	27	320	637	Gm19	38641165	38641466	50589441	95.6954	250	1e-138	26	327	637
Pvcon4257	Gm02	20759905	20760399	51656713	91.9192	335	0	186	680	1575	Gm20	40823082	40823577	46773167	83.0645	160	4e-84	185	680	1575
Pvcon982	Gm02	20982271	20982894	51656713	89.4737	361	0	313	939	1467	Gm10	24267912	24268526	50969635	88.8357	349	0	313	939	1467
Pvcon7475	Gm02	21402668	21402891	51656713	95.5357	184	9e-99	109	332	859	Gm10	24538749	24538917	50969635	92.8994	121	4e-61	164	332	859
PV_GBa0035I23-5'-EI440136	Gm02	23826045	23826298	51656713	83.4646	86	3e-40	109	362	855	Gm08	39744562	39744902	46995532	81.2317	85	1e-39	22	362	855
EG563067-Single	Gm02	24871627	24871817	51656713	89.5288	111	3e-55	268	458	791	Gm10	22821856	22822046	50969635	89.5288	111	3e-55	268	458	791
Pvcon9920	Gm02	25948197	25948511	51656713	87.3016	155	3e-81	789	1098	1414	Gm14	1817790	1817981	49711204	92.7083	136	7e-70	197	388	1414
Pvcon7310	Gm02	25975898	25976050	51656713	92.1569	105	2e-51	218	370	1598	Gm09	17847561	17847713	46843750	92.1569	105	2e-51	218	370	1598
Pvcon5666	Gm02	25987682	25988044	51656713	88.7052	189	1e-102	265	622	744	Gm09	17893556	17893916	46843750	88.9807	190	1e-102	265	622	744
CV535741-Single	Gm02	26033566	26033934	51656713	86.4499	162	9e-86	274	624	624	Gm18	10898182	10898539	62308140	88.2682	181	4e-97	278	624	624
Pvcon4325	Gm02	26034307	26034920	51656713	83.3066	195	1e-105	35	643	1661	Gm18	10899000	10899518	62308140	86.4407	243	1e-133	121	643	1661
Pvcon6514	Gm02	26042094	26042538	51656713	92.5843	313	1e-175	638	1082	1483	Gm18	10907195	10907639	62308140	93.2584	325	0	638	1082	1483
CV537557-Single	Gm02	26268650	26268991	51656713	88.4058	183	3e-98	144	488	622	Gm20	6618565	6618945	46773167	87.4016	185	2e-99	146	520	622
CV530560-Single	Gm02	26764981	26765419	51656713	81.549	113	1e-56	22	457	587	Gm13	17854562	17854980	44408971	81.1456	101	2e-49	42	457	587
Pvcon501	Gm02	26770568	26771151	51656713	83.3904	196	1e-106	680	1263	1278	Gm13	17859827	17860410	44408971	83.7329	204	1e-110	680	1263	1278
Pvcon10493	Gm02	27012482	27012799	51656713	90.2516	194	1e-105	99	416	817	Gm20	16420469	16420774	46773167	87.2549	150	2e-78	111	416	817
Pvcon10248	Gm02	27013853	27014254	51656713	88.806	222	1e-121	1	402	506	Gm20	16485651	16485970	46773167	85	128	1e-65	68	387	506
EX303636-Single	Gm02	27246317	27246525	51656713	91.866	141	3e-73	405	613	711	Gm14	28805520	28805728	49711204	93.3014	153	2e-80	405	613	711
Pvcon5985	Gm02	27249858	27250018	51656713	86.3354	73	4e-33	95	255	255	Gm14	28808829	28808966	49711204	90.5797	86	8e-41	118	255	255
Pvcon7744	Gm02	27269289	27269874	51656713	82.5939	184	1e-98	583	1132	1132	Gm14	28863675	28863891	49711204	91.7051	145	2e-75	577	793	1132
CB544119-Single	Gm02	27316285	27316739	51656713	88.6752	223	1e-122	3	456	469	Gm14	28904955	28905412	49711204	90.4348	258	1e-143	3	450	469
CV529837-Single	Gm02	27319192	27320123	51656713	95.5032	758	0	13	946	946	Gm14	28908080	28909011	49711204	95.2891	750	0	13	946	946
[truncated: 13,092 more rows]
